# Supplementary material for: Early post-partum viremia predicts long-term non-suppression of viral load in HIV-positive women on ART in Malawi: Implications for the elimination of infant transmission
Source: PLoS One. 2021 Mar 12;16(3):e0248559. doi: 10.1371/journal.pone.0248559 (PMC7954347; doi:10.1371/journal.pone.0248559)
Supplement: S1 Data — (XLSX) [file pone.0248559.s002.xlsx]

## Sheet: DATAVLovertime
Mom_ID	Inf_ID	Strata	Date_Enrolment	Inf_Age_Enrolment	Iinf_Date_12mo_visit	Inf_Date_24mo_visit	Mom_Age	Mom_Parity	Mom_Health_Enrol	Mom_Health_12mos	Mom_Health_24mos	Mom_ART_Start_Enrol	MomARTtimeframe_Enrol	MomARTtimeframe_24mos	Mom_New_Pos_Enrol	Mom_OnART_Enrolment	Mom_OnART_12mo_visit	Mom_OnART_24mo_visit	MomARTtimeframeSHORT	Mom_ART_elsewhere	mom_art	Mom_EverStopped_ART	Mom_Adherence_Enrol	Mom_Adherence_12mo	Mom_Adherence_24mo	V0_ViralLoad_Result_Mom	V0_ViralLoad_Date_Mom	V1_ViralLoad_Result_Mom	V1_ViralLoad_Date_Mom	V2_ViralLoad_Result_Mom	V2_ViralLoad_Date_Mom	eb02edu	eb07art	HAD12MoVisit	HAD24MoVisit	PrevPregPMTCTCat	ARTPrevsPostConcep	NewPostemp	MothARTStart	MoOnARTatV0	MoOnARTatV1	MoOnARTatV2	FinalOutcMom	@12MoSTorART	ARTintitiationpre1post2not3	MomAdhV1AUTOrecod	V1ADHERbelow2orAbove2	V1AdhOverTime	V2AdhOverTime
400080	400081	1	2016-03-24	6	2017-02-13	2017-12-14	32	4	0	0	0	1	1	1	1	2	2	2	1	#NULL!	1	1	0	0	0	39	2016-03-24	39	2017-02-13	39	2017-12-14	1	1	1	1	0	1	1	03/06/2014	21.7	32.3	42.4	Retainedtill24Mo	1	1	1	1	0	0
401070	401071	1	2016-04-19	13	#NULL!	#NULL!	29	4	0	#NULL!	#NULL!	1	1	#NULL!	1	2	9	9	1	#NULL!	#NULL!	1	0	#NULL!	#NULL!	39	2016-04-19	#NULL!	#NULL!	#NULL!	#NULL!	2	2	0	0	1	1	1		#NULL!	#NULL!	#NULL!	AliveOnART	2	1	#NULL!	#NULL!	#NULL!	9
402120	402121	1	2016-05-10	10	#NULL!	#NULL!	28	3	0	#NULL!	#NULL!	1	1	#NULL!	1	2	9	9	1	#NULL!	#NULL!	1	0	#NULL!	#NULL!	4870	2016-05-10	#NULL!	#NULL!	#NULL!	#NULL!	1	4	0	0	2	1	1	07/07/2009	82.1	#NULL!	#NULL!	AliveOnART	2	1	#NULL!	#NULL!	#NULL!	9
402160	402161	1	2015-10-22	6	2016-11-21	#NULL!	41	6	0	0	#NULL!	1	1	#NULL!	1	2	2	9	1	#NULL!	#NULL!	1	0	0	#NULL!	39	2015-10-22	39	2016-11-21	#NULL!	#NULL!	1	2	1	0	1	1	1	26/08/2009	73.9	86.8	#NULL!	AliveOnART	1	1	1	1	0	9
402590	402591	1	2015-10-07	12	#NULL!	#NULL!	29	3	0	#NULL!	#NULL!	1	1	#NULL!	1	2	9	9	1	#NULL!	#NULL!	#NULL!	0	#NULL!	#NULL!	39	2015-10-07	#NULL!	#NULL!	#NULL!	#NULL!	2	2	0	0	1	1	1		#NULL!	#NULL!	#NULL!	TO	#NULL!	1	#NULL!	#NULL!	#NULL!	9
403040	403041	1	2016-01-20	6	2016-12-09	2017-11-22	29	2	0	0	0	1	1	1	1	2	2	2	1	#NULL!	1	1	0	0	0	39	2016-01-20	39	2016-12-08	38	2017-11-22	1	4	1	1	2	1	1	18/03/2014	22.1	32.7	44.1	Retainedtill24Mo	1	1	1	1	0	0
403090	403091	1	2016-03-21	15	#NULL!	#NULL!	26	4	0	#NULL!	#NULL!	1	1	#NULL!	1	2	9	9	1	#NULL!	#NULL!	1	0	#NULL!	#NULL!	39	2016-03-21	#NULL!	#NULL!	#NULL!	#NULL!	1	2	0	0	1	1	1		#NULL!	#NULL!	#NULL!	AliveOnART	2	1	#NULL!	#NULL!	#NULL!	9
403120	403121	1	2015-10-20	14	2016-10-06	2017-12-18	30	2	1	0	0	1	1	1	1	2	2	2	1	1	1	1	0	0	0	39	2015-10-20	39	2016-10-06	39	2017-12-18	2	1	1	1	0	1	1	18/06/2010	64.1	75.6	90	Retainedtill24Mo	1	1	1	1	0	0
403260	403261	1	2015-10-19	6	2014-09-05	2017-09-04	28	2	0	0	0	1	1	1	1	2	2	2	1	#NULL!	1	1	0	0	0	39	2015-10-19	39	2016-09-07	39	2017-09-04	2	1	1	1	0	1	1	29/01/2014	20.7	31.3	43.2	Retainedtill24Mo	1	1	1	1	0	0
404180	404181	1	2015-11-05	7	#NULL!	#NULL!	23	2	1	#NULL!	#NULL!	1	1	#NULL!	1	2	9	9	1	#NULL!	#NULL!	1	0	#NULL!	#NULL!	51	2015-11-05	#NULL!	#NULL!	#NULL!	#NULL!	0	2	0	0	1	1	1		#NULL!	#NULL!	#NULL!	AliveOnART	2	1	#NULL!	#NULL!	#NULL!	9
404590	404591	1	2015-10-05	22	#NULL!	#NULL!	37	4	0	#NULL!	#NULL!	1	1	#NULL!	1	1	9	9	1	#NULL!	#NULL!	2	#NULL!	#NULL!	#NULL!	410	2015-10-05	#NULL!	#NULL!	#NULL!	#NULL!	1	1	0	0	0	1	1		#NULL!	#NULL!	#NULL!	LTF from Study,	#NULL!	1	#NULL!	#NULL!	#NULL!	9
404960	404961	1	2015-10-19	19	2017-01-23	#NULL!	17	1	0	1	#NULL!	1	1	#NULL!	1	2	2	9	1	#NULL!	#NULL!	#NULL!	2	2	#NULL!	102	2015-10-19	12770	2017-01-23	#NULL!	#NULL!	1	0	1	0	0	1	1	23/01/2017	#NULL!	0	#NULL!	TO	1	1	3	2	2	9
405090	405091	1	2015-10-12	6	2017-03-23	2017-10-03	36	4	0	0	0	1	1	1	1	2	2	2	1	#NULL!	1	1	0	0	2	39	2015-10-12	39	2017-03-23	36	2017-10-04	1	1	1	1	0	1	1	13/09/2011	49	66.3	72.7	Retainedtill24Mo	1	1	1	1	0	1
407600	407601	1	2015-10-20	15	#NULL!	2017-03-09	27	5	0	#NULL!	0	1	1	1	1	2	9	2	1	#NULL!	1	1	0	#NULL!	0	39	2015-10-20	#NULL!	#NULL!	39	2017-03-09	0	6	0	1	2	1	1	06/03/2012	43.5	#NULL!	60.1	Retainedtill24Mo	#NULL!	1	#NULL!	#NULL!	#NULL!	0
407630	407631	1	2015-10-16	19	#NULL!	2017-07-03	32	3	0	#NULL!	0	1	1	1	1	2	9	2	1	#NULL!	1	1	0	#NULL!	0	39	2015-10-19	#NULL!	#NULL!	39	2017-07-03	2	1	0	1	0	1	1	25/07/2014	14.8	#NULL!	35.3	Retainedtill24Mo	#NULL!	1	#NULL!	#NULL!	#NULL!	0
407660	407661	1	2015-10-20	6	2017-03-06	2017-11-13	32	3	0	0	0	1	1	1	1	2	2	2	1	#NULL!	1	1	0	0	0	39	2015-10-20	39	2017-03-06	38	2017-11-13	2	1	1	1	0	1	1	02/10/2008	84.6	101.1	109.4	Retainedtill24Mo	1	1	1	1	0	0
407720	407721	1	2016-03-21	14	2017-01-18	2017-12-12	28	3	0	0	0	1	1	1	1	2	2	2	1	#NULL!	1	1	2	0	0	6996	2016-03-23	39	2017-01-18	39	2017-12-12	0	4	1	1	2	1	1	13/07/2015	8.3	18.2	29	Retainedtill24Mo	1	1	1	1	1	1
408720	408721	1	2015-10-26	6	2016-11-17	#NULL!	35	4	1	0	#NULL!	1	1	#NULL!	1	2	2	9	1	#NULL!	#NULL!	1	1	0	#NULL!	39	2015-10-26	39	2016-11-17	#NULL!	#NULL!	1	2	1	0	1	1	1	03/03/2015	7.8	20.5	#NULL!	AliveOnART	1	1	1	1	0	9
408820	408821	1	2015-10-26	7	2016-11-21	2017-07-26	30	2	0	0	0	1	1	1	1	2	2	2	1	#NULL!	1	1	0	0	0	25915	2015-10-26	101115	2016-11-21	#NULL!	#NULL!	1	4	1	1	2	1	1	03/03/2015	7.8	20.6	28.8	Retainedtill24Mo	1	1	1	1	0	0
409430	409431	1	2016-03-24	9	2017-01-20	2018-01-04	36	4	0	0	0	1	1	1	1	2	2	2	1	#NULL!	1	1	0	0	0	39	2016-03-24	39	2017-01-20	39	2018-01-04	2	4	1	1	2	1	1	13/07/2010	68.4	78.2	89.7	Retainedtill24Mo	1	1	1	1	0	0
409660	409661	1	2016-01-25	8	2017-01-09	#NULL!	21	1	0	0	#NULL!	1	1	#NULL!	1	2	2	9	1	#NULL!	#NULL!	1	0	0	#NULL!	39	2016-01-25	39	2017-01-09	#NULL!	#NULL!	1	4	1	0	2	1	1		#NULL!	#NULL!	#NULL!	AliveOnART	1	1	1	1	0	9
410890	410891	1	2016-03-21	10	2017-01-24	#NULL!	28	2	0	0	#NULL!	1	1	#NULL!	1	2	2	9	1	#NULL!	#NULL!	1	0	0	#NULL!	#NULL!	#NULL!	39	2017-01-24	#NULL!	#NULL!	2	0	1	0	0	1	1	25/10/2011	52.9	63	#NULL!	AliveOnART	1	1	1	1	0	9
410910	410911	1	2015-11-16	11	#NULL!	#NULL!	20	1	0	#NULL!	#NULL!	1	1	#NULL!	1	2	9	9	1	#NULL!	#NULL!	1	0	#NULL!	#NULL!	39	2015-11-16	#NULL!	#NULL!	#NULL!	#NULL!	2	4	0	0	2	1	1	05/07/2005	124.4	#NULL!	#NULL!	AliveOnART	2	1	#NULL!	#NULL!	#NULL!	9
411070	411071	1	2016-02-28	11	2017-02-10	2017-12-14	40	4	0	0	0	1	1	1	1	2	2	2	1	#NULL!	1	1	0	0	0	#NULL!	#NULL!	39	2017-02-10	39	2017-12-14	0	1	1	1	0	1	1	18/02/2009	84.3	95.7	105.9	Retainedtill24Mo	1	1	1	1	0	0
411120	411121	1	2016-03-02	11	2017-01-18	2017-11-29	32	2	1	1	0	1	1	1	1	2	2	2	1	#NULL!	1	1	0	0	0	39	2016-02-03	38	2017-01-19	39	2017-11-29	1	2	1	1	1	1	1	15/12/2009	73.6	85.1	95.5	Retainedtill24Mo	1	1	1	1	0	0
411190	411191	1	2015-11-12	6	2016-10-06	2017-10-11	33	3	0	0	0	1	1	1	1	2	2	2	1	#NULL!	1	1	0	0	0	39	2015-11-12	39	2016-10-06	39	2017-10-11	2	4	1	1	2	1	1	26/11/2013	23.5	34.3	46.5	Retainedtill24Mo	1	1	1	1	0	0
411270	411271	1	2015-11-12	8	2016-10-12	2017-10-09	33	3	0	0	0	1	1	1	1	2	2	2	1	#NULL!	1	1	1	2	0	39	2015-11-12	39	2016-10-12	39	2017-10-09	1	4	1	1	2	1	1	28/10/2010	60.5	71.5	83.4	Retainedtill24Mo	1	1	3	2	1	1
411630	411631	1	2015-10-29	7	2016-09-19	2017-08-14	34	3	0	0	0	1	1	1	1	2	2	2	1	#NULL!	1	1	0	0	0	39	2015-10-29	39	2016-09-19	43	2017-09-14	1	2	1	1	1	1	1	25/11/2008	83.1	93.8	105.6	Retainedtill24Mo	1	1	1	1	0	0
411960	411961	1	2015-10-27	12	2015-10-13	2017-08-17	35	6	0	0	0	1	1	1	1	2	2	2	1	#NULL!	1	1	1	0	0	39	2015-10-27	39	2016-10-13	39	2017-08-18	0	4	1	1	2	1	1		#NULL!	#NULL!	#NULL!	Retainedtill24Mo	1	1	1	1	0	0
412850	412851	1	2016-01-19	8	#NULL!	#NULL!	37	7	0	#NULL!	#NULL!	1	1	#NULL!	1	2	9	9	1	#NULL!	#NULL!	1	0	#NULL!	#NULL!	39	2016-01-19	#NULL!	#NULL!	#NULL!	#NULL!	0	2	0	0	1	1	1		#NULL!	#NULL!	#NULL!	AliveOnART	2	1	#NULL!	#NULL!	#NULL!	9
413090	413091	1	2015-11-09	6	2016-10-03	#NULL!	27	3	0	0	#NULL!	1	1	#NULL!	1	2	2	9	1	#NULL!	#NULL!	1	1	0	#NULL!	39	2015-11-09	39	2016-10-03	#NULL!	#NULL!	1	0	1	0	0	1	1	24/09/2013	25.5	36.3	#NULL!	AliveOnART	1	1	1	1	0	9
413230	413231	1	2016-01-19	8	#NULL!	#NULL!	32	4	0	#NULL!	#NULL!	1	1	#NULL!	1	2	9	9	1	#NULL!	#NULL!	1	0	#NULL!	#NULL!	70942	2016-01-19	#NULL!	#NULL!	#NULL!	#NULL!	1	4	0	0	2	1	1		#NULL!	#NULL!	#NULL!	AliveOnART	2	1	#NULL!	#NULL!	#NULL!	9
413240	413241	1	2015-11-09	7	#NULL!	2017-10-18	27	3	0	#NULL!	0	1	1	1	1	2	9	2	1	#NULL!	1	1	0	#NULL!	0	39	2015-11-09	#NULL!	#NULL!	39	2017-10-18	1	4	0	1	2	1	1	03/08/2012	39.2	#NULL!	62.5	Retainedtill24Mo	#NULL!	1	#NULL!	#NULL!	#NULL!	0
413260	413261	1	2015-11-05	7	2016-11-02	2017-12-13	36	6	0	0	0	1	1	1	1	2	2	2	1	#NULL!	1	1	0	0	0	39	2015-11-05	39	2016-11-03	39	2017-12-13	1	4	1	1	2	1	1	19/05/2011	53.5	65.5	78.8	Retainedtill24Mo	1	1	1	1	0	0
414970	414971	1	2016-01-25	7	2017-03-27	#NULL!	39	5	0	0	#NULL!	1	1	#NULL!	1	2	2	9	1	1	#NULL!	1	0	0	#NULL!	39	2016-01-25	39	2017-03-27	#NULL!	#NULL!	2	1	1	0	0	1	1		#NULL!	#NULL!	#NULL!	AliveOnART	1	1	1	1	0	9
415340	415341	1	2016-01-27	7	2016-12-08	#NULL!	37	5	0	0	#NULL!	1	1	#NULL!	1	2	2	9	1	#NULL!	#NULL!	1	0	0	#NULL!	38	2016-01-27	39	2016-12-09	#NULL!	#NULL!	1	6	1	0	2	1	1	11/06/2015	7.5	17.9	#NULL!	AliveOnART	1	1	1	1	0	9
415350	415351	1	2016-02-03	6	2017-01-03	2017-12-14	25	2	0	0	0	1	1	1	1	2	2	2	1	1	1	1	0	0	0	39	2016-02-03	39	2017-01-03	39	2017-12-14	1	4	1	1	2	1	1	30/07/2015	6.1	17.1	28.5	Retainedtill24Mo	1	1	1	1	0	0
415390	415391	1	2016-03-29	12	#NULL!	#NULL!	22	1	0	#NULL!	#NULL!	1	1	#NULL!	1	2	9	9	1	#NULL!	#NULL!	1	0	#NULL!	#NULL!	39	2016-03-29	#NULL!	#NULL!	#NULL!	#NULL!	1	0	0	0	0	1	1		#NULL!	#NULL!	#NULL!	AliveOnART	2	1	#NULL!	#NULL!	#NULL!	9
417320	417321	1	2016-02-23	7	#NULL!	#NULL!	26	4	0	#NULL!	#NULL!	1	1	#NULL!	1	2	9	9	1	#NULL!	#NULL!	1	0	#NULL!	#NULL!	39	2016-04-05	#NULL!	#NULL!	#NULL!	#NULL!	1	4	0	0	2	1	1	12/01/2012	50.8	#NULL!	#NULL!	AliveOnART	2	1	#NULL!	#NULL!	#NULL!	9
417660	417661	1	2016-04-07	13	2017-01-23	2017-12-20	31	5	0	0	0	1	1	1	1	2	2	2	1	#NULL!	1	1	2	0	0	762	2016-04-07	39	2017-01-23	39	2017-12-21	0	4	1	1	2	1	1	03/12/2015	4.1	13.7	24.6	Retainedtill24Mo	1	1	1	1	1	1
418490	418491	1	2015-08-07	6	#NULL!	2017-07-26	27	2	0	#NULL!	0	1	1	1	1	2	9	2	1	#NULL!	1	1	0	#NULL!	0	39	2015-08-07	#NULL!	#NULL!	39	2017-07-26	1	2	0	1	1	1	1	15/10/2009	69.7	#NULL!	93.4	Retainedtill24Mo	#NULL!	1	#NULL!	#NULL!	#NULL!	0
418570	418571	1	2015-08-06	7	2017-01-16	2017-06-29	21	1	0	0	0	1	1	1	1	2	2	2	1	#NULL!	1	1	2	0	0	39	2015-08-05	38	2017-01-16	39	2017-06-29	1	1	1	1	0	1	1	10/10/2013	21.8	39.2	44.6	Retainedtill24Mo	1	1	1	1	1	1
418590	418591	1	2015-08-06	7	2016-07-18	2017-04-06	25	3	0	0	0	1	1	1	1	2	2	2	1	#NULL!	1	1	2	0	0	39	2015-08-05	39	2016-07-18	39	2017-04-06	2	1	1	1	0	1	1	18/12/2012	31.6	43	51.6	Retainedtill24Mo	1	1	1	1	1	1
418610	418611	1	2015-08-06	22	#NULL!	2017-03-09	22	2	0	#NULL!	0	1	1	1	1	2	9	2	1	#NULL!	1	1	2	#NULL!	0	39	2015-08-05	#NULL!	#NULL!	39	2017-03-09	2	1	0	1	0	1	1	03/11/2014	9.1	#NULL!	28.2	Retainedtill24Mo	#NULL!	1	#NULL!	#NULL!	#NULL!	1
418930	418931	1	2015-08-24	15	#NULL!	2017-05-10	33	4	0	#NULL!	0	1	1	1	1	2	9	2	1	#NULL!	1	1	0	#NULL!	2	39	2015-08-24	#NULL!	#NULL!	39	2017-05-10	1	1	0	1	0	1	1	09/07/2013	25.5	#NULL!	46	Retainedtill24Mo	#NULL!	1	#NULL!	#NULL!	#NULL!	1
419000	419001	1	2015-07-08	6	2017-01-31	#NULL!	32	4	0	0	#NULL!	1	1	#NULL!	1	2	2	9	1	#NULL!	#NULL!	1	0	0	#NULL!	39	2015-07-08	39	2017-01-31	#NULL!	#NULL!	1	1	1	0	0	1	1	09/09/2014	10	28.7	#NULL!	AliveOnART	1	1	1	1	0	9
419080	419081	1	2015-08-27	11	2016-06-21	2017-07-04	28	3	0	0	0	1	1	1	1	2	2	2	1	#NULL!	1	1	0	0	0	39	2015-08-28	39	2016-06-21	39	2017-07-05	2	2	1	1	1	1	1	12/06/2012	38.5	48.3	60.8	Retainedtill24Mo	1	1	1	1	0	0
419770	419771	1	2015-06-22	10	#NULL!	2017-03-23	26	2	#NULL!	#NULL!	0	1	1	1	1	1	9	2	1	#NULL!	1	2	#NULL!	#NULL!	0	6557	2015-07-23	#NULL!	#NULL!	39	2017-03-23	1	4	0	1	2	1	1	16/10/2007	93.2	#NULL!	113.2	Retainedtill24Mo	#NULL!	1	#NULL!	#NULL!	#NULL!	9
419830	419831	1	2015-06-22	5	2017-01-16	2017-06-13	20	2	0	0	0	1	1	1	1	2	2	2	1	#NULL!	1	1	1	0	2	39	2015-07-23	39	2017-01-16	39	2017-06-13	1	2	1	1	1	1	1	30/10/2014	8.8	26.5	31.4	Retainedtill24Mo	1	1	1	1	0	1
420320	420321	1	2016-05-04	7	2017-04-06	#NULL!	35	5	0	0	#NULL!	1	1	#NULL!	1	2	2	9	1	#NULL!	#NULL!	1	0	0	#NULL!	39	2016-05-04	39	2017-04-06	#NULL!	#NULL!	2	3	1	0	1	1	1	26/10/2010	66.3	77.3	#NULL!	AliveOnART	1	1	1	1	0	9
420500	420501	1	2016-02-16	8	#NULL!	2017-12-11	32	5	0	#NULL!	0	1	1	1	1	2	9	2	1	#NULL!	1	1	0	#NULL!	0	39	2016-02-16	#NULL!	#NULL!	39	2017-12-11	1	4	0	1	2	1	1		#NULL!	#NULL!	#NULL!	Retainedtill24Mo	#NULL!	1	#NULL!	#NULL!	#NULL!	0
420580	420581	1	2016-04-25	11	2017-02-13	2017-11-13	36	4	0	0	0	1	1	1	1	2	2	2	1	#NULL!	1	1	1	0	0	39	2016-04-26	39	2017-02-13	39	2017-10-13	1	2	1	1	1	1	1	09/01/2007	111.6	121.1	129.1	Retainedtill24Mo	1	1	1	1	0	0
420600	420601	1	2016-04-25	9	2017-03-01	#NULL!	42	5	0	0	#NULL!	1	1	#NULL!	1	2	2	9	1	#NULL!	#NULL!	1	0	0	#NULL!	39	2016-04-25	39	2017-03-01	#NULL!	#NULL!	1	4	1	0	2	1	1	17/03/2011	61.3	71.5	#NULL!	AliveOnART	1	1	1	1	0	9
421960	421961	1	2015-08-17	6	#NULL!	2017-07-04	27	3	0	#NULL!	0	1	1	1	1	2	9	2	1	#NULL!	1	1	0	#NULL!	0	39	2015-08-17	#NULL!	#NULL!	39	2017-07-05	1	1	0	1	0	1	1	22/05/2013	26.8	#NULL!	49.4	Retainedtill24Mo	#NULL!	1	#NULL!	#NULL!	#NULL!	0
422830	422831	1	2015-08-17	19	#NULL!	2017-04-10	23	2	0	#NULL!	0	1	1	1	1	2	9	2	1	#NULL!	1	1	0	#NULL!	0	39	2015-08-17	#NULL!	#NULL!	39	2017-04-10	0	2	0	1	1	1	1	04/10/2011	46.4	#NULL!	66.2	Retainedtill24Mo	#NULL!	1	#NULL!	#NULL!	#NULL!	0
422850	422851	1	2015-08-12	6	2017-01-10	2017-07-04	22	2	0	0	0	1	1	1	1	2	2	2	1	1	1	1	2	0	0	3686	2015-08-12	39	2017-01-10	39	2017-07-05	2	5	1	1	9	1	1	19/11/2014	8.8	25.7	31.5	Retainedtill24Mo	1	1	1	1	1	1
423400	423401	1	2015-08-24	13	#NULL!	2017-05-18	22	2	0	#NULL!	0	1	1	1	1	2	9	2	1	#NULL!	1	1	0	#NULL!	0	39	2015-08-24	#NULL!	#NULL!	38	2017-05-18	0	2	0	1	1	1	1		#NULL!	#NULL!	#NULL!	Retainedtill24Mo	#NULL!	1	#NULL!	#NULL!	#NULL!	0
423520	423521	1	2015-08-17	11	2017-01-16	2017-07-20	41	6	0	0	0	1	1	1	1	2	2	2	1	#NULL!	1	1	0	0	0	39	2015-08-17	38	2017-01-16	39	2017-07-20	0	1	1	1	0	1	1	14/09/2010	59.1	76.1	82.2	Retainedtill24Mo	1	1	1	1	0	0
423910	423911	1	2015-09-21	5	2016-09-26	2017-04-11	27	5	0	0	0	1	1	1	1	2	2	2	1	#NULL!	1	1	0	0	0	39	2015-09-21	39	2016-09-26	#NULL!	#NULL!	0	1	1	1	0	1	1		#NULL!	#NULL!	#NULL!	Retainedtill24Mo	1	1	1	1	0	0
424770	424771	1	2016-02-15	7	#NULL!	#NULL!	24	2	0	#NULL!	#NULL!	1	1	#NULL!	1	2	9	9	1	#NULL!	#NULL!	1	0	#NULL!	#NULL!	39	2016-02-16	#NULL!	#NULL!	#NULL!	#NULL!	1	1	0	0	0	1	1	03/09/2015	5.4	#NULL!	#NULL!	AliveOnART	2	1	#NULL!	#NULL!	#NULL!	9
425340	425341	1	2015-11-02	26	#NULL!	#NULL!	21	2	0	#NULL!	#NULL!	1	1	#NULL!	1	2	9	9	1	#NULL!	#NULL!	1	0	#NULL!	#NULL!	39	2015-11-02	#NULL!	#NULL!	#NULL!	#NULL!	1	2	0	0	1	1	1		#NULL!	#NULL!	#NULL!	AliveOnART	2	1	#NULL!	#NULL!	#NULL!	9
426460	426461	1	2016-04-15	9	2017-06-15	2017-12-11	26	1	0	0	0	1	1	1	1	2	2	2	1	#NULL!	1	1	1	0	0	39	2016-04-15	39	2017-06-15	39	2017-12-11	1	0	1	1	0	1	1	01/07/2014	21.5	35.5	41.3	Retainedtill24Mo	1	1	1	1	0	0
426470	426471	1	2016-04-06	8	2017-02-15	2017-12-20	23	3	0	0	0	1	1	1	1	2	2	2	1	#NULL!	1	1	0	0	1	39	2016-04-06	39	2017-02-15	39	2017-12-21	2	4	1	1	2	1	1	12/03/2013	36.8	47.1	57.3	Retainedtill24Mo	1	1	1	1	0	0
426480	426481	1	2016-04-15	6	2017-03-08	#NULL!	31	3	0	0	#NULL!	1	1	#NULL!	1	2	2	9	1	#NULL!	#NULL!	1	2	1	#NULL!	38	2016-04-15	62	2017-03-09	#NULL!	#NULL!	0	5	1	0	9	1	1	08/03/2013	37.2	48	#NULL!	AliveOnART	1	1	2	1	1	9
427120	427121	1	2015-07-07	6	2017-01-25	2017-04-26	26	2	0	0	0	1	1	1	1	2	2	2	1	#NULL!	1	1	0	1	0	39	2015-07-07	39	2017-01-25	39	2017-04-26	1	6	1	1	2	1	1	25/10/2011	44.4	63	66	Retainedtill24Mo	1	1	2	1	0	0
427290	427291	1	2015-07-14	6	#NULL!	#NULL!	25	3	0	#NULL!	#NULL!	1	1	#NULL!	1	2	9	9	1	#NULL!	#NULL!	1	0	#NULL!	#NULL!	39	2015-07-14	#NULL!	#NULL!	#NULL!	#NULL!	2	2	0	0	1	1	1	26/01/2012	41.6	#NULL!	#NULL!	AliveOnART	2	1	#NULL!	#NULL!	#NULL!	9
427320	427321	1	2015-07-01	7	2016-11-21	2017-05-17	23	3	0	0	0	1	1	1	1	2	2	2	1	#NULL!	1	1	0	0	0	39	2015-07-01	39	2016-11-21	39	2017-05-17	1	6	1	1	2	1	1	01/03/2011	52	68.7	74.5	Retainedtill24Mo	1	1	1	1	0	0
427350	427351	1	2015-07-10	11	#NULL!	#NULL!	33	3	0	#NULL!	#NULL!	1	1	#NULL!	1	2	9	9	1	#NULL!	#NULL!	1	1	#NULL!	#NULL!	39	2015-07-10	#NULL!	#NULL!	#NULL!	#NULL!	1	4	0	0	2	1	1	23/11/2006	103.6	#NULL!	#NULL!	AliveOnART	2	1	#NULL!	#NULL!	#NULL!	9
427370	427371	1	2015-06-02	7	#NULL!	2017-04-25	33	2	0	#NULL!	0	1	1	1	1	2	9	2	1	#NULL!	1	1	0	#NULL!	0	39	2015-07-02	#NULL!	#NULL!	39	2017-04-25	1	1	0	1	0	1	1	18/06/2013	24.5	#NULL!	46.2	Retainedtill24Mo	#NULL!	1	#NULL!	#NULL!	#NULL!	0
428930	428931	1	2016-02-28	17	2016-11-07	2018-01-03	19	3	0	0	0	1	1	1	1	2	2	2	1	#NULL!	1	1	0	0	0	39	2016-01-28	39	2016-11-07	#NULL!	#NULL!	1	4	1	1	2	1	1	25/10/2012	39.1	48.4	62.3	Retainedtill24Mo	1	1	1	1	0	0
428950	428951	1	2016-01-12	4	2017-01-05	#NULL!	37	5	0	0	#NULL!	1	1	#NULL!	1	2	2	9	1	#NULL!	#NULL!	1	0	2	#NULL!	39	2016-02-01	39	2017-01-05	#NULL!	#NULL!	0	4	1	0	2	1	1	27/10/2009	75.1	86.3	#NULL!	AliveOnART	1	1	3	2	1	9
429720	429721	1	2015-11-25	24	2016-07-18	2017-07-10	33	3	0	0	0	1	1	1	1	2	2	2	1	#NULL!	1	1	0	0	0	#NULL!	#NULL!	39	2016-07-18	39	2017-07-10	2	1	1	1	0	1	1	14/05/2013	30.4	38.1	49.9	Retainedtill24Mo	1	1	1	1	0	0
429850	429851	1	2016-02-11	6	#NULL!	#NULL!	26	3	0	#NULL!	#NULL!	1	1	#NULL!	1	2	9	9	1	1	#NULL!	1	2	#NULL!	#NULL!	68	2016-02-11	#NULL!	#NULL!	#NULL!	#NULL!	2	4	0	0	2	1	1		#NULL!	#NULL!	#NULL!	AliveOnART	2	1	#NULL!	#NULL!	#NULL!	9
430610	430611	1	2015-07-02	6	#NULL!	2017-05-31	31	4	0	#NULL!	0	1	1	1	1	2	9	2	1	#NULL!	1	1	0	#NULL!	0	39	2015-07-02	#NULL!	#NULL!	39	2017-05-31	1	1	0	1	0	1	1	20/11/2012	31.4	#NULL!	54.4	Retainedtill24Mo	#NULL!	1	#NULL!	#NULL!	#NULL!	0
430630	430631	1	2015-07-01	17	#NULL!	#NULL!	25	3	0	#NULL!	#NULL!	1	1	#NULL!	1	2	9	9	1	#NULL!	#NULL!	1	0	#NULL!	#NULL!	39	2015-07-01	#NULL!	#NULL!	#NULL!	#NULL!	0	2	0	0	1	1	1	07/02/2012	40.8	#NULL!	#NULL!	AliveOnART	2	1	#NULL!	#NULL!	#NULL!	9
430690	430691	1	2015-07-02	6	#NULL!	#NULL!	27	5	0	0	#NULL!	1	1	#NULL!	1	2	2	9	1	#NULL!	#NULL!	1	0	0	#NULL!	39	2015-07-02	39	2016-06-27	#NULL!	#NULL!	1	1	0	0	0	1	1	01/01/2012	42	53.9	#NULL!	AliveOnART	2	1	#NULL!	#NULL!	#NULL!	9
431030	431031	1	2015-06-25	6	#NULL!	2017-05-24	31	3	0	#NULL!	0	1	1	1	1	2	9	2	1	#NULL!	1	1	0	#NULL!	0	39	2015-06-25	#NULL!	#NULL!	39	2017-05-24	1	9	0	1	9	1	1	22/11/2011	43.1	#NULL!	66.1	Retainedtill24Mo	#NULL!	1	#NULL!	#NULL!	#NULL!	0
431140	431141	1	2015-06-25	13	2016-06-27	2017-05-29	39	7	0	0	0	1	1	1	1	2	2	2	1	#NULL!	1	1	0	0	1	39	2015-06-25	39	2016-06-27	39	2017-05-29	1	3	1	1	1	1	1	20/10/2011	44.2	56.2	67.3	Retainedtill24Mo	1	1	1	1	0	0
431270	431271	1	2015-06-26	7	2017-02-08	#NULL!	27	2	0	1	#NULL!	1	1	#NULL!	1	2	2	9	1	#NULL!	#NULL!	1	0	0	#NULL!	39	2015-06-26	38	2017-02-08	#NULL!	#NULL!	1	1	1	0	0	1	1		#NULL!	#NULL!	#NULL!	AliveOnART	1	1	1	1	0	9
431290	431291	1	2015-07-02	6	#NULL!	#NULL!	18	1	0	#NULL!	#NULL!	1	1	#NULL!	1	2	9	9	1	#NULL!	#NULL!	1	1	#NULL!	#NULL!	39	2015-07-02	#NULL!	#NULL!	#NULL!	#NULL!	1	0	0	0	0	1	1		#NULL!	#NULL!	#NULL!	AliveOnART	2	1	#NULL!	#NULL!	#NULL!	9
431700	431701	1	2015-07-10	7	2016-10-04	#NULL!	28	3	0	0	#NULL!	1	1	#NULL!	1	2	2	9	1	#NULL!	#NULL!	1	0	0	#NULL!	39	2015-07-10	#NULL!	#NULL!	#NULL!	#NULL!	1	2	1	0	1	1	1	30/10/2012	32.3	47.1	#NULL!	AliveOnART	1	1	#NULL!	#NULL!	0	9
431830	431831	1	2015-07-21	7	#NULL!	#NULL!	21	2	0	#NULL!	#NULL!	1	1	#NULL!	1	2	9	9	1	#NULL!	#NULL!	1	0	#NULL!	#NULL!	39	2015-07-21	#NULL!	#NULL!	#NULL!	#NULL!	1	1	0	0	0	1	1	16/05/2006	110.2	#NULL!	#NULL!	AliveOnART	2	1	#NULL!	#NULL!	#NULL!	9
432020	432021	1	2015-07-13	19	#NULL!	#NULL!	36	4	0	#NULL!	#NULL!	1	1	#NULL!	1	2	9	9	1	#NULL!	#NULL!	1	2	#NULL!	#NULL!	24330	2015-07-13	#NULL!	#NULL!	#NULL!	#NULL!	0	2	0	0	1	1	1		#NULL!	#NULL!	#NULL!	AliveOnART	2	1	#NULL!	#NULL!	#NULL!	9
432910	432911	1	2016-03-24	11	2017-04-10	2018-01-08	22	2	0	0	0	1	1	1	1	2	2	2	1	#NULL!	1	1	0	0	0	39	2016-03-24	39	2017-04-11	39	2018-01-08	2	4	1	1	2	1	1	27/09/2011	53.9	66.5	75.4	Retainedtill24Mo	1	1	1	1	0	0
432960	432961	1	2016-02-28	17	2017-02-16	2017-08-21	40	4	0	0	0	1	1	1	1	2	2	2	1	#NULL!	1	1	0	0	0	39	2016-01-28	38	2017-02-16	39	2017-08-21	2	0	1	1	0	1	1	08/07/2015	6.7	19.3	25.4	Retainedtill24Mo	1	1	1	1	0	0
433210	433211	1	2016-04-05	8	2017-02-20	#NULL!	33	3	0	0	#NULL!	1	1	#NULL!	1	2	2	9	1	#NULL!	#NULL!	1	0	0	#NULL!	39	2016-04-05	38	2017-02-20	#NULL!	#NULL!	0	4	1	0	2	1	1	25/08/2014	19.3	29.8	#NULL!	AliveOnART	1	1	1	1	0	9
433280	433281	1	2016-02-02	7	2017-01-04	2018-01-04	28	3	0	0	0	1	1	1	1	2	2	2	1	#NULL!	1	1	0	0	0	39	2016-02-02	39	2017-01-04	39	2018-01-04	2	4	1	1	2	1	1	16/06/2011	55.5	66.6	78.6	Retainedtill24Mo	1	1	1	1	0	0
433720	433721	1	2016-05-09	10	#NULL!	#NULL!	30	2	0	0	#NULL!	1	1	#NULL!	1	2	2	9	1	#NULL!	#NULL!	1	0	1	#NULL!	39	2016-05-11	39	2017-09-13	#NULL!	#NULL!	3	1	0	0	0	1	1		#NULL!	#NULL!	#NULL!	AliveOnART	2	1	#NULL!	#NULL!	#NULL!	9
433990	433991	1	2016-05-11	14	2017-02-07	#NULL!	30	4	0	0	#NULL!	1	1	#NULL!	1	2	2	9	1	#NULL!	#NULL!	1	0	0	#NULL!	39	2016-05-11	39	2017-02-07	#NULL!	#NULL!	3	4	1	0	2	1	1	07/11/2012	42.1	51	#NULL!	AliveOnART	1	1	1	1	0	9
434000	434001	1	2016-01-18	7	#NULL!	#NULL!	30	3	0	#NULL!	#NULL!	1	1	#NULL!	1	2	9	9	1	#NULL!	#NULL!	1	0	#NULL!	#NULL!	38	2016-01-18	#NULL!	#NULL!	#NULL!	#NULL!	1	4	0	0	2	1	1		#NULL!	#NULL!	#NULL!	AliveOnART	2	1	#NULL!	#NULL!	#NULL!	9
434020	434021	1	2016-01-18	10	2016-11-07	2017-11-06	23	2	0	0	0	1	1	1	1	2	2	2	1	#NULL!	1	1	0	1	0	39	2016-01-18	#NULL!	#NULL!	39	2017-11-06	1	3	1	1	1	1	1	11/06/2015	7.2	16.9	28.8	Retainedtill24Mo	1	1	#NULL!	#NULL!	0	0
435840	435841	1	2015-10-05	6	2016-08-22	2017-08-23	37	4	0	0	0	1	1	1	1	2	2	2	1	#NULL!	1	1	0	0	0	39	2015-10-05	39	2016-08-22	39	2017-08-23	1	1	1	1	0	1	1	27/04/2007	101.3	111.8	123.9	Retainedtill24Mo	1	1	1	1	0	0
437910	437911	1	2015-09-29	6	2016-09-08	#NULL!	30	2	0	0	#NULL!	1	1	#NULL!	1	2	2	9	1	#NULL!	#NULL!	1	0	0	#NULL!	39	2015-09-29	38	2016-09-08	39	2017-09-05	1	2	1	0	1	1	1	16/04/2015	5.4	16.7	28.6	AliveOnART	1	1	1	1	0	9
438270	438271	1	2015-09-29	15	#NULL!	#NULL!	16	2	0	#NULL!	#NULL!	1	1	#NULL!	1	2	9	9	1	#NULL!	#NULL!	1	0	#NULL!	#NULL!	39	2015-09-29	#NULL!	#NULL!	#NULL!	#NULL!	0	1	0	0	0	1	1	27/01/2015	8.1	#NULL!	#NULL!	AliveOnART	2	1	#NULL!	#NULL!	#NULL!	9
439640	439641	1	2016-04-18	6	2017-03-15	#NULL!	31	4	0	0	#NULL!	1	1	#NULL!	1	2	2	9	1	#NULL!	#NULL!	1	0	2	#NULL!	39	2016-04-18	39	2017-03-15	#NULL!	#NULL!	1	4	1	0	2	1	1	11/06/2013	34.2	45.1	#NULL!	AliveOnART	1	1	3	2	1	9
439940	439941	1	2015-09-14	6	2017-02-08	2017-08-09	29	4	0	0	0	1	1	1	1	2	2	2	1	#NULL!	1	1	0	0	0	39	2015-09-14	39	2017-02-08	39	2017-08-09	1	0	1	1	0	1	1	27/01/2011	55.6	72.4	78.4	Retainedtill24Mo	1	1	1	1	0	0
440700	440701	1	2015-08-06	6	#NULL!	#NULL!	30	5	0	#NULL!	#NULL!	1	1	#NULL!	1	2	9	9	1	#NULL!	#NULL!	1	0	#NULL!	#NULL!	39	2015-08-05	#NULL!	#NULL!	#NULL!	#NULL!	1	1	0	0	0	1	1		#NULL!	#NULL!	#NULL!	AliveOnART	2	1	#NULL!	#NULL!	#NULL!	9
440720	440721	1	2015-08-05	19	#NULL!	#NULL!	43	7	0	#NULL!	#NULL!	1	1	#NULL!	1	2	9	9	1	#NULL!	#NULL!	1	0	#NULL!	#NULL!	39	2015-08-05	#NULL!	#NULL!	#NULL!	#NULL!	1	1	0	0	0	1	1	10/05/2011	50.8	#NULL!	#NULL!	AliveOnART	2	1	#NULL!	#NULL!	#NULL!	9
440740	440741	1	2015-08-05	14	#NULL!	2017-05-04	29	2	0	#NULL!	0	1	1	1	1	2	9	2	1	#NULL!	1	1	0	#NULL!	0	39	2015-08-05	#NULL!	#NULL!	38	2017-05-04	1	2	0	1	1	1	1	15/02/2013	29.7	#NULL!	50.6	Retainedtill24Mo	#NULL!	1	#NULL!	#NULL!	#NULL!	0
700680	700681	1	2016-03-08	6	2017-01-26	#NULL!	40	2	0	0	#NULL!	1	1	#NULL!	1	2	2	9	1	#NULL!	#NULL!	1	0	1	#NULL!	39	2016-03-08	39	2017-01-26	#NULL!	#NULL!	1	9	1	0	9	1	1	19/06/2007	104.6	115.2	#NULL!	AliveOnART	1	1	2	1	0	9
700700	700701	1	2016-02-18	13	2016-11-24	2017-11-08	35	4	0	0	0	1	1	1	1	2	2	2	1	#NULL!	1	1	2	0	0	3310	2016-02-18	39	2016-11-24	3880	2017-11-08	2	1	1	1	0	1	1	30/07/2015	6.6	15.8	27.3	Retainedtill24Mo	1	1	1	1	1	1
700910	700911	1	2015-07-17	13	#NULL!	#NULL!	23	2	0	#NULL!	#NULL!	1	1	#NULL!	1	2	9	9	1	#NULL!	#NULL!	1	0	#NULL!	#NULL!	173	2015-07-17	#NULL!	#NULL!	#NULL!	#NULL!	2	1	0	0	0	1	1	20/11/2014	7.9	#NULL!	#NULL!	AliveOnART	2	1	#NULL!	#NULL!	#NULL!	9
700920	700921	1	2015-08-14	21	#NULL!	#NULL!	29	2	0	#NULL!	#NULL!	1	1	#NULL!	1	2	9	9	1	#NULL!	#NULL!	1	0	#NULL!	#NULL!	39	2015-08-14	#NULL!	#NULL!	#NULL!	#NULL!	2	1	0	0	0	1	1	16/06/2015	1.9	#NULL!	#NULL!	AliveOnART	2	1	#NULL!	#NULL!	#NULL!	9
701280	701281	1	2015-11-12	7	2016-09-26	2017-03-29	27	2	0	0	0	1	1	1	1	2	2	2	1	#NULL!	1	1	0	0	0	39	2015-11-13	39	2016-09-25	39	2017-03-29	2	1	1	1	0	1	1	21/04/2015	6.7	17.1	23.3	Retainedtill24Mo	1	1	1	1	0	0
701710	701711	1	2015-12-15	10	2016-10-11	2017-06-14	35	4	0	0	0	1	1	1	1	2	2	2	1	#NULL!	1	1	0	0	0	39	2015-11-10	39	2016-10-11	39	2017-06-14	1	1	1	1	0	1	1	20/03/2008	91.7	102.7	110.8	Retainedtill24Mo	1	1	1	1	0	0
701740	701741	1	2015-10-12	7	#NULL!	#NULL!	30	3	0	#NULL!	#NULL!	1	1	#NULL!	1	2	9	9	1	1	#NULL!	#NULL!	0	#NULL!	#NULL!	#NULL!	#NULL!	#NULL!	#NULL!	#NULL!	#NULL!	0	1	0	0	0	1	1		#NULL!	#NULL!	#NULL!	TO	#NULL!	1	#NULL!	#NULL!	#NULL!	9
701950	701951	1	2015-09-10	6	2016-08-04	2017-08-02	35	5	0	0	0	1	1	1	1	2	2	2	1	#NULL!	1	1	0	0	1	38	2015-09-10	39	2016-08-04	39	2017-08-02	1	1	1	1	0	1	1	09/04/2015	5	15.8	27.8	Retainedtill24Mo	1	1	1	1	0	0
702390	702391	1	2015-11-12	6	2016-11-26	2017-10-11	32	4	0	0	0	1	1	1	1	2	2	2	1	#NULL!	1	1	#NULL!	2	0	39	2015-11-13	39	2016-12-13	39	2017-10-11	2	4	1	1	2	1	1	25/10/2012	36.6	49.6	59.5	Retainedtill24Mo	1	1	3	2	1	1
702480	702481	1	2015-07-22	10	2016-05-26	2017-06-07	41	6	0	1	0	1	1	1	1	2	2	2	1	#NULL!	1	1	0	1	0	39	2015-07-23	39	2016-05-26	39	2017-06-07	1	1	1	1	0	1	1	28/09/2011	45.8	55.9	68.3	Retainedtill24Mo	1	1	2	1	0	0
702690	702691	1	2015-07-27	6	2016-06-20	2017-06-07	#NULL!	6	1	0	1	1	1	1	1	2	2	2	1	#NULL!	1	1	0	0	0	39	2015-07-27	39	2016-06-21	38	2017-06-07	0	6	1	1	2	1	1	31/07/2013	23.9	34.7	46.2	Retainedtill24Mo	1	1	1	1	0	0
702910	702911	1	2015-11-16	11	2016-09-08	2017-06-08	37	4	0	0	0	1	1	1	1	2	2	2	1	#NULL!	1	1	0	0	0	39	2015-11-16	39	2016-09-08	39	2017-06-07	2	1	1	1	0	1	1	10/11/2011	48.2	57.9	66.9	Retainedtill24Mo	1	1	1	1	0	0
702970	702971	1	2016-03-09	6	2017-05-17	2017-11-21	23	2	0	0	0	1	1	1	1	2	2	2	1	#NULL!	1	1	0	0	0	39	2016-03-09	39	2017-05-17	39	2017-11-21	1	4	1	1	2	1	1	07/09/2012	42.1	56.3	62.5	Retainedtill24Mo	1	1	1	1	0	0
703200	703201	1	2015-07-16	6	2016-06-02	2017-07-17	36	3	0	0	0	1	1	1	1	2	2	2	1	#NULL!	1	1	0	1	0	39	2015-07-16	39	2016-07-02	39	2017-07-17	2	6	1	1	2	1	1	27/11/2007	91.6	103.2	115.7	Retainedtill24Mo	1	1	2	1	0	0
703210	703211	1	2015-07-16	22	#NULL!	2017-02-08	27	3	0	#NULL!	0	1	1	1	1	2	9	2	1	#NULL!	1	1	0	#NULL!	0	39	2015-07-16	#NULL!	#NULL!	39	2017-02-08	2	1	0	1	0	1	1	04/12/2014	7.4	#NULL!	26.1	Retainedtill24Mo	#NULL!	1	#NULL!	#NULL!	#NULL!	0
703250	703251	1	2015-07-16	10	2016-05-19	2017-05-31	31	5	0	0	0	1	1	1	1	2	2	2	1	#NULL!	1	1	0	0	0	39	2015-07-16	39	2016-05-19	#NULL!	#NULL!	1	1	1	1	0	1	1	16/12/2014	7	17.1	29.5	Retainedtill24Mo	1	1	1	1	0	0
703320	703321	1	2015-08-20	10	2016-10-13	2017-06-29	23	3	0	0	0	1	1	1	1	2	2	2	1	#NULL!	1	1	0	0	0	39	2015-08-20	38	2016-10-13	#NULL!	#NULL!	2	4	1	1	2	1	1	13/09/2012	35.2	49	57.5	Retainedtill24Mo	1	1	1	1	0	0
703470	703471	1	2015-08-13	5	2016-08-05	2017-07-24	28	2	0	0	0	1	1	1	1	2	2	2	1	#NULL!	1	1	0	0	0	39	2015-08-13	#NULL!	#NULL!	39	2017-07-24	1	1	1	1	0	1	1	17/04/2014	15.9	27.6	39.2	Retainedtill24Mo	1	1	#NULL!	#NULL!	0	0
703500	703501	1	2015-08-10	6	2016-07-01	2017-07-19	30	2	0	0	#NULL!	1	1	#NULL!	1	2	2	9	1	#NULL!	#NULL!	1	#NULL!	0	#NULL!	1732	2015-08-10	14540	2016-07-01	#NULL!	#NULL!	2	6	1	1	2	1	1	17/04/2014	15.8	26.5	39.1	Retainedtill24Mo	1	1	1	1	#NULL!	9
703930	703931	1	2016-03-23	28	2016-09-13	2017-07-20	34	4	0	0	0	1	1	1	1	2	2	2	1	#NULL!	1	1	0	0	0	39	2016-02-23	39	2016-09-13	39	2017-07-20	1	9	1	1	9	1	1	14/11/2011	51.3	58	68.2	Retainedtill24Mo	1	1	1	1	0	0
704070	704071	1	2015-09-21	6	2016-08-08	2017-07-19	36	5	0	0	0	1	1	1	1	2	2	2	1	#NULL!	1	1	0	0	0	38	2015-09-21	39	2016-08-05	39	2017-07-19	1	4	1	1	2	1	1	04/08/2011	49.6	60	71.5	Retainedtill24Mo	1	1	1	1	0	0
704520	704521	1	2015-09-14	6	2016-09-14	2017-03-15	29	2	1	0	1	1	1	1	1	2	2	2	1	#NULL!	1	1	0	0	0	39	2015-09-14	39	2016-09-14	39	2017-03-15	2	1	1	1	0	1	1	08/04/2010	65.2	77.2	83.2	Retainedtill24Mo	1	1	1	1	0	0
705090	705091	1	2015-09-25	21	2016-05-03	2017-05-03	26	4	0	0	0	1	1	1	1	2	2	2	1	#NULL!	1	1	1	0	0	#NULL!	#NULL!	39	2016-05-03	39	2017-05-03	1	0	1	1	0	1	1	11/03/2015	6.5	13.7	25.7	Retainedtill24Mo	1	1	1	1	0	0
706650	706651	1	2015-07-15	7	2016-06-16	#NULL!	31	5	0	1	#NULL!	1	1	#NULL!	1	2	2	9	1	#NULL!	#NULL!	1	0	0	#NULL!	39	2015-07-15	39	2016-06-16	#NULL!	#NULL!	1	4	1	0	2	1	1	29/09/2011	45.5	56.6	#NULL!	AliveOnART	1	1	1	1	0	9
706800	706801	1	2016-03-08	5	#NULL!	2017-11-08	25	4	0	#NULL!	0	1	1	1	1	2	9	2	1	#NULL!	1	1	0	#NULL!	1	39	2016-03-08	#NULL!	#NULL!	39	2017-11-08	1	2	0	1	1	1	1	09/04/2014	23	#NULL!	43	Retainedtill24Mo	#NULL!	1	#NULL!	#NULL!	#NULL!	0
706920	706921	1	2015-07-13	25	2016-01-21	2017-01-20	39	5	0	1	0	1	1	1	1	2	2	2	1	#NULL!	1	1	0	0	0	39	2015-07-13	39	2016-02-23	39	2017-01-20	1	1	1	1	0	1	1	27/02/2014	16.5	23.9	34.8	Retainedtill24Mo	1	1	1	1	0	0
707370	707371	1	2015-08-11	6	#NULL!	#NULL!	34	4	0	#NULL!	#NULL!	1	1	#NULL!	1	2	9	9	1	#NULL!	#NULL!	#NULL!	0	#NULL!	#NULL!	39	2015-08-11	#NULL!	#NULL!	#NULL!	#NULL!	2	2	0	0	1	1	1	21/01/2015	6.7	#NULL!	#NULL!	TO	#NULL!	1	#NULL!	#NULL!	#NULL!	9
708040	708041	1	2015-07-28	20	#NULL!	#NULL!	35	3	0	#NULL!	#NULL!	1	1	#NULL!	1	2	9	9	1	#NULL!	#NULL!	1	2	#NULL!	#NULL!	39	2015-07-28	#NULL!	#NULL!	#NULL!	#NULL!	1	2	0	0	1	1	1	08/04/2010	63.7	#NULL!	#NULL!	AliveOnART	2	1	#NULL!	#NULL!	#NULL!	9
708150	708151	1	2015-07-30	6	2016-06-21	2017-06-28	31	4	0	0	0	1	1	1	1	2	2	2	1	#NULL!	1	1	#NULL!	0	0	39	2015-07-30	39	2016-06-21	39	2017-06-28	1	9	1	1	9	1	1	20/02/2013	29.3	40	52.3	Retainedtill24Mo	1	1	1	1	1	0
708300	708301	1	2015-07-09	17	2016-05-30	2017-03-15	24	2	0	0	0	1	1	1	1	2	2	2	1	#NULL!	1	1	0	0	0	39	2015-07-09	39	2016-05-30	39	2017-03-15	1	3	1	1	1	1	1	05/06/2012	37.1	47.8	57.3	Retainedtill24Mo	1	1	1	1	0	0
708550	708551	1	2015-09-08	7	#NULL!	#NULL!	31	3	0	#NULL!	#NULL!	1	1	#NULL!	1	2	9	9	1	#NULL!	#NULL!	#NULL!	0	#NULL!	#NULL!	39	2015-08-07	#NULL!	#NULL!	#NULL!	#NULL!	2	4	0	0	2	1	1		#NULL!	#NULL!	#NULL!	TO	#NULL!	1	#NULL!	#NULL!	#NULL!	9
708570	708571	1	2015-09-08	7	2016-08-31	#NULL!	22	2	0	0	#NULL!	1	1	#NULL!	1	2	2	9	1	#NULL!	#NULL!	#NULL!	0	0	#NULL!	39	2015-09-08	#NULL!	#NULL!	#NULL!	#NULL!	1	4	1	0	2	1	1	21/07/2014	13.6	25.3	#NULL!	TO	1	1	#NULL!	#NULL!	0	9
1400040	1400041	1	2015-09-09	8	2016-07-18	#NULL!	30	4	0	0	#NULL!	1	1	#NULL!	1	2	2	9	1	#NULL!	#NULL!	1	0	0	#NULL!	39	2015-09-09	39	2016-08-03	#NULL!	#NULL!	1	4	1	0	2	1	1	11/10/2010	58.9	69.7	#NULL!	AliveOnART	1	1	1	1	0	9
1400310	1400311	1	2015-09-07	15	2016-05-25	2017-05-10	25	2	0	0	0	1	1	1	1	2	2	2	1	#NULL!	1	1	0	0	0	39	2015-09-07	39	2016-06-29	39	2017-04-13	2	3	1	1	1	1	1	20/06/2014	14.6	24.3	33.8	Retainedtill24Mo	1	1	1	1	0	0
1401040	1401041	1	2015-07-08	21	2016-07-15	2017-02-24	41	6	0	0	0	1	1	1	1	2	2	2	1	#NULL!	1	1	0	0	0	39	2015-07-08	39	2016-08-03	39	2017-07-10	1	1	1	1	0	1	1	17/02/2012	40.7	53.5	64.8	Retainedtill24Mo	1	1	1	1	0	0
1401360	1401361	1	2015-08-17	18	2016-05-11	2017-04-13	37	3	0	0	0	1	1	1	1	2	2	2	1	#NULL!	1	1	0	0	0	39	2015-08-17	#NULL!	#NULL!	39	2017-05-23	2	3	1	1	1	1	1	01/01/2011	55.5	64.3	76.7	Retainedtill24Mo	1	1	#NULL!	#NULL!	0	0
1401650	1401651	1	2015-07-08	25	#NULL!	#NULL!	42	5	0	#NULL!	#NULL!	1	1	#NULL!	1	2	9	9	1	#NULL!	#NULL!	1	0	#NULL!	#NULL!	39	2015-07-08	#NULL!	#NULL!	#NULL!	#NULL!	2	4	0	0	2	1	1	03/12/2008	79.2	#NULL!	#NULL!	AliveOnART	2	1	#NULL!	#NULL!	#NULL!	9
1401720	1401721	1	2015-08-17	10	#NULL!	2017-07-26	30	5	0	#NULL!	0	1	1	1	1	2	9	2	1	#NULL!	1	1	0	#NULL!	0	39	2015-08-17	#NULL!	#NULL!	39	2017-07-10	1	4	0	1	2	1	1	09/05/2011	51.3	#NULL!	74	Retainedtill24Mo	#NULL!	1	#NULL!	#NULL!	#NULL!	0
1401760	1401761	1	2015-08-17	22	#NULL!	#NULL!	28	2	0	#NULL!	#NULL!	1	1	#NULL!	1	2	9	9	1	#NULL!	#NULL!	#NULL!	2	#NULL!	#NULL!	39	2015-08-17	#NULL!	#NULL!	#NULL!	#NULL!	1	1	0	0	0	1	1	26/08/2011	47.7	#NULL!	#NULL!	TO	#NULL!	1	#NULL!	#NULL!	#NULL!	9
1401780	1401781	1	2015-08-18	16	#NULL!	#NULL!	33	4	0	#NULL!	#NULL!	1	1	#NULL!	1	2	9	9	1	#NULL!	#NULL!	1	0	#NULL!	#NULL!	39	2015-08-18	#NULL!	#NULL!	#NULL!	#NULL!	1	4	0	0	2	1	1	03/01/2011	55.5	#NULL!	#NULL!	AliveOnART	2	1	#NULL!	#NULL!	#NULL!	9
1402590	1402591	1	2015-08-20	7	2016-06-20	2017-06-07	33	5	0	0	0	1	1	1	1	2	2	2	1	#NULL!	1	1	0	0	0	39	2015-08-20	39	2016-08-03	39	2017-05-23	2	4	1	1	2	1	1	21/11/2012	33	44.4	54.1	Retainedtill24Mo	1	1	1	1	0	0
1402630	1402631	1	2015-09-16	12	2016-11-23	#NULL!	32	4	0	0	#NULL!	1	1	#NULL!	1	2	2	9	1	1	#NULL!	1	0	0	#NULL!	39	2015-11-10	39	2016-11-23	#NULL!	#NULL!	1	4	1	0	2	1	1	18/06/2008	88.7	101.2	#NULL!	AliveOnART	1	1	1	1	0	9
1403310	1403311	1	2015-08-05	7	#NULL!	#NULL!	29	7	0	#NULL!	#NULL!	1	1	#NULL!	1	2	9	9	1	#NULL!	#NULL!	1	0	#NULL!	#NULL!	39	2015-08-05	#NULL!	#NULL!	#NULL!	#NULL!	1	4	0	0	2	1	1	01/09/2010	59.1	#NULL!	#NULL!	AliveOnART	2	1	#NULL!	#NULL!	#NULL!	9
1403320	1403321	1	2015-09-18	4	2016-08-22	2017-08-21	36	9	0	0	0	1	1	1	1	2	2	2	1	#NULL!	1	1	0	0	0	46	2015-11-10	39	2016-08-03	39	2017-07-10	0	1	1	1	0	1	1	17/06/2015	4.8	13.5	24.8	Retainedtill24Mo	1	1	1	1	0	0
1403390	1403391	1	2015-08-25	7	#NULL!	#NULL!	28	5	0	#NULL!	#NULL!	1	1	#NULL!	1	2	9	9	1	#NULL!	#NULL!	1	1	#NULL!	#NULL!	39	2015-08-25	#NULL!	#NULL!	#NULL!	#NULL!	1	4	0	0	2	1	1	28/11/2013	20.9	#NULL!	#NULL!	AliveOnART	2	1	#NULL!	#NULL!	#NULL!	9
1404180	1404181	1	2015-08-03	8	2016-07-29	#NULL!	30	4	0	0	#NULL!	1	1	#NULL!	1	2	2	9	1	#NULL!	#NULL!	1	0	2	#NULL!	2074	2015-08-03	1004	2016-08-03	#NULL!	#NULL!	0	4	1	0	2	1	1		#NULL!	#NULL!	#NULL!	AliveOnART	1	1	3	2	1	9
1404650	1404651	1	2015-07-29	16	#NULL!	2017-04-10	32	3	0	#NULL!	0	1	1	1	1	2	9	2	1	#NULL!	1	1	1	#NULL!	0	39	2015-07-29	#NULL!	#NULL!	38	2017-04-13	1	4	0	1	2	1	1	25/07/2012	36.1	#NULL!	56.6	Retainedtill24Mo	#NULL!	1	#NULL!	#NULL!	#NULL!	0
1404690	1404691	1	2015-07-27	23	2016-05-25	2017-02-15	35	6	0	0	0	1	1	1	1	2	2	2	1	#NULL!	1	1	0	2	0	39	2015-07-27	39	2016-06-29	39	2017-02-10	1	1	1	1	0	1	1	06/04/2012	39.7	50.8	58.1	Retainedtill24Mo	1	1	3	2	1	1
1405700	1405701	1	2015-07-01	25	#NULL!	2017-04-18	21	1	1	#NULL!	1	1	1	1	1	2	9	2	1	#NULL!	1	1	1	#NULL!	1	38113	2015-07-01	#NULL!	#NULL!	40613	2017-02-24	1	0	0	1	0	1	1	29/07/2013	23.1	#NULL!	42.8	Retainedtill24Mo	#NULL!	1	#NULL!	#NULL!	#NULL!	0
1405870	1405871	1	2015-09-16	20	#NULL!	#NULL!	28	1	0	#NULL!	#NULL!	1	1	#NULL!	1	2	9	9	1	#NULL!	#NULL!	1	1	#NULL!	#NULL!	38	2015-11-10	#NULL!	#NULL!	#NULL!	#NULL!	2	3	0	0	1	1	1	14/02/2007	104.9	#NULL!	#NULL!	AliveOnART	2	1	#NULL!	#NULL!	#NULL!	9
1406020	1406021	1	2015-10-12	7	2016-11-21	#NULL!	31	3	0	0	#NULL!	1	1	#NULL!	1	2	2	9	1	#NULL!	#NULL!	1	2	0	#NULL!	39	2015-11-10	36	2016-10-14	#NULL!	#NULL!	2	4	1	0	2	1	1	10/07/2012	40	51.1	#NULL!	AliveOnART	1	1	1	1	1	9
1406270	1406271	1	2015-07-22	13	#NULL!	#NULL!	37	6	2	#NULL!	#NULL!	1	1	#NULL!	1	2	9	9	1	#NULL!	#NULL!	1	0	#NULL!	#NULL!	39	2015-07-22	#NULL!	#NULL!	#NULL!	#NULL!	1	4	0	0	2	1	1	15/02/2012	41.2	#NULL!	#NULL!	AliveOnART	2	1	#NULL!	#NULL!	#NULL!	9
1406730	1406731	1	2015-09-03	6	2016-08-03	#NULL!	29	4	0	0	#NULL!	1	1	#NULL!	1	2	2	9	1	#NULL!	#NULL!	1	2	2	#NULL!	39	2015-11-10	39	2016-08-03	#NULL!	#NULL!	2	6	1	0	2	1	1	21/09/2011	49.6	58.4	#NULL!	AliveOnART	1	1	3	2	2	9
1406860	1406861	1	2015-09-22	6	#NULL!	#NULL!	37	8	0	#NULL!	#NULL!	1	1	#NULL!	1	2	9	9	1	#NULL!	#NULL!	1	2	#NULL!	#NULL!	39	2015-09-22	#NULL!	#NULL!	#NULL!	#NULL!	1	4	0	0	2	1	1	10/07/2012	38.4	#NULL!	#NULL!	AliveOnART	2	1	#NULL!	#NULL!	#NULL!	9
1407220	1407221	1	2015-07-22	16	2016-04-27	#NULL!	34	5	0	0	#NULL!	1	1	#NULL!	1	2	2	9	1	#NULL!	#NULL!	1	0	0	#NULL!	39	2015-07-22	39	2016-04-04	#NULL!	#NULL!	1	4	1	0	2	1	1	13/12/2011	43.3	51.7	#NULL!	AliveOnART	1	1	1	1	0	9
1407500	1407501	1	2015-08-25	17	2016-08-08	#NULL!	26	2	0	0	#NULL!	1	1	#NULL!	1	2	2	9	1	#NULL!	#NULL!	1	0	0	#NULL!	39	2015-08-25	39	2016-08-03	#NULL!	#NULL!	2	5	1	0	9	1	1	20/01/2015	7.2	18.4	#NULL!	AliveOnART	1	1	1	1	0	9
1407710	1407711	1	2015-07-10	18	#NULL!	#NULL!	29	3	0	#NULL!	#NULL!	1	1	#NULL!	1	2	9	9	1	#NULL!	#NULL!	#NULL!	0	#NULL!	#NULL!	63	2015-07-10	#NULL!	#NULL!	#NULL!	#NULL!	1	1	0	0	0	1	1		#NULL!	#NULL!	#NULL!	TO	#NULL!	1	#NULL!	#NULL!	#NULL!	9
1408070	1408071	1	2015-07-17	6	#NULL!	2017-07-17	30	1	0	#NULL!	0	1	1	1	1	2	9	2	1	#NULL!	1	1	0	#NULL!	0	39	2015-07-17	#NULL!	#NULL!	#NULL!	#NULL!	3	0	0	1	0	1	1	19/11/2013	19.9	#NULL!	43.9	Retainedtill24Mo	#NULL!	1	#NULL!	#NULL!	#NULL!	0
1408250	1408251	1	2015-07-17	5	#NULL!	#NULL!	35	4	0	#NULL!	#NULL!	1	1	#NULL!	1	2	9	9	1	1	#NULL!	1	0	#NULL!	#NULL!	39	2015-07-17	#NULL!	#NULL!	#NULL!	#NULL!	1	4	0	0	2	1	1		#NULL!	#NULL!	#NULL!	AliveOnART	2	1	#NULL!	#NULL!	#NULL!	9
1408570	1408571	1	2015-10-07	21	#NULL!	#NULL!	30	4	0	#NULL!	#NULL!	1	1	#NULL!	1	2	9	9	1	#NULL!	#NULL!	1	2	#NULL!	#NULL!	2515	2015-11-10	#NULL!	#NULL!	#NULL!	#NULL!	1	3	0	0	1	1	1		#NULL!	#NULL!	#NULL!	AliveOnART	2	1	#NULL!	#NULL!	#NULL!	9
1408850	1408851	1	2015-07-31	18	2016-04-18	2017-04-07	37	7	0	0	0	1	1	1	1	2	2	2	1	#NULL!	1	1	0	0	2	436	2015-07-31	536	2016-04-18	554	2017-02-24	0	4	1	1	2	1	1	18/03/2013	28.4	37	47.2	Retainedtill24Mo	1	1	1	1	0	1
2100340	2100341	2	2015-05-28	12	#NULL!	2017-04-04	37	6	0	#NULL!	0	1	1	1	1	2	9	2	1	#NULL!	1	1	0	#NULL!	0	39	2015-06-02	#NULL!	#NULL!	38	2017-04-04	0	4	0	1	2	1	1	20/07/2011	46.4	#NULL!	68.5	Retainedtill24Mo	#NULL!	1	#NULL!	#NULL!	#NULL!	0
2100710	2100711	2	2015-06-24	6	2016-05-18	#NULL!	32	3	0	0	#NULL!	1	1	#NULL!	1	2	2	9	1	#NULL!	#NULL!	1	0	0	#NULL!	39	2015-06-24	39	2016-05-18	#NULL!	#NULL!	2	1	1	0	0	1	1	16/10/2008	80.3	91.1	#NULL!	AliveOnART	1	1	1	1	0	9
2101030	2101031	2	2015-07-08	8	2016-05-08	#NULL!	34	6	0	0	#NULL!	1	1	#NULL!	1	2	2	9	1	1	#NULL!	1	0	0	#NULL!	39	2015-07-08	#NULL!	#NULL!	#NULL!	#NULL!	1	4	1	0	2	1	1		#NULL!	#NULL!	#NULL!	AliveOnART	1	1	#NULL!	#NULL!	0	9
2101540	2101541	2	2015-06-24	13	2016-05-25	2017-03-29	28	3	0	0	0	1	1	1	1	2	2	2	1	#NULL!	1	1	0	0	0	2433	2015-06-15	1470	2016-05-25	9755	2017-03-29	2	6	1	1	2	1	1	24/03/2010	62.7	74	84.2	Retainedtill24Mo	1	1	1	1	0	0
2101840	2101841	2	2015-06-18	7	2016-05-03	#NULL!	28	3	0	0	#NULL!	1	1	#NULL!	1	2	2	9	1	#NULL!	#NULL!	1	0	2	#NULL!	38	2015-06-18	39	2016-05-03	#NULL!	#NULL!	2	1	1	0	0	1	1	29/01/2015	4.6	15.1	#NULL!	AliveOnART	1	1	3	2	1	9
2102480	2102481	2	2015-07-16	7	2016-08-04	2017-02-03	38	4	0	0	0	1	1	1	1	2	2	2	1	#NULL!	1	1	0	0	0	39	2015-07-16	39	2016-08-04	#NULL!	#NULL!	2	1	1	1	0	1	1	08/02/2014	17.3	29.9	35.8	Retainedtill24Mo	1	1	1	1	0	0
2102720	2102721	2	2015-08-04	7	#NULL!	#NULL!	33	3	0	#NULL!	#NULL!	1	1	#NULL!	1	2	9	9	1	#NULL!	#NULL!	1	0	#NULL!	#NULL!	39	2015-08-04	#NULL!	#NULL!	#NULL!	#NULL!	1	6	0	0	2	1	1	24/01/2013	30.3	#NULL!	#NULL!	AliveOnART	2	1	#NULL!	#NULL!	#NULL!	9
2103160	2103161	2	2015-05-27	9	#NULL!	#NULL!	32	5	0	#NULL!	#NULL!	1	1	#NULL!	1	2	9	9	1	1	#NULL!	1	0	#NULL!	#NULL!	71705	2015-06-01	#NULL!	#NULL!	#NULL!	#NULL!	1	6	0	0	2	1	1		#NULL!	#NULL!	#NULL!	AliveOnART	2	1	#NULL!	#NULL!	#NULL!	9
2103460	2103461	2	2015-07-22	15	#NULL!	#NULL!	38	6	0	#NULL!	#NULL!	1	1	#NULL!	1	2	9	9	1	#NULL!	#NULL!	1	0	#NULL!	#NULL!	4275	2015-07-22	#NULL!	#NULL!	#NULL!	#NULL!	2	6	0	0	2	1	1		#NULL!	#NULL!	#NULL!	AliveOnART	2	1	#NULL!	#NULL!	#NULL!	9
2103470	2103471	2	2015-08-06	11	#NULL!	#NULL!	35	5	0	#NULL!	#NULL!	1	1	#NULL!	1	2	9	9	1	#NULL!	#NULL!	1	2	#NULL!	#NULL!	39	2015-08-06	#NULL!	#NULL!	#NULL!	#NULL!	1	6	0	0	2	1	1	14/09/2011	46.7	#NULL!	#NULL!	AliveOnART	2	1	#NULL!	#NULL!	#NULL!	9
2103750	2103751	2	2015-11-10	7	#NULL!	2017-10-27	35	3	1	#NULL!	0	1	1	1	1	2	9	2	1	#NULL!	1	1	0	#NULL!	0	39	2015-11-10	#NULL!	#NULL!	39	2017-10-27	1	4	0	1	2	1	1	29/10/2008	84.4	#NULL!	107.9	Retainedtill24Mo	#NULL!	1	#NULL!	#NULL!	#NULL!	0
2104520	2104521	2	2015-08-13	9	2016-07-01	#NULL!	16	2	0	0	#NULL!	1	1	#NULL!	1	2	2	9	1	#NULL!	#NULL!	1	2	1	#NULL!	39	2015-08-13	39	2016-07-13	#NULL!	#NULL!	1	4	1	0	2	1	1	25/02/2013	29.6	40.6	#NULL!	AliveOnART	1	1	2	1	1	9
2104730	2104731	2	2015-09-01	5	2017-03-14	#NULL!	28	4	2	0	#NULL!	1	1	#NULL!	1	2	2	9	1	#NULL!	#NULL!	1	0	1	#NULL!	38	2015-09-01	#NULL!	#NULL!	39	2017-03-14	1	6	1	0	2	1	1	18/07/2012	37.4	55.9	55.9	AliveOnART	1	1	#NULL!	#NULL!	0	9
2105170	2105171	2	2016-03-24	23	2016-10-18	2017-06-30	39	5	0	0	0	1	1	1	1	2	2	2	1	#NULL!	1	1	0	0	0	39	2016-03-24	39	2016-10-18	39	2017-06-30	2	4	1	1	2	1	1	01/06/2011	57.8	64.6	73	Retainedtill24Mo	1	1	1	1	0	0
2105320	2105321	2	2016-03-01	14	2017-03-09	#NULL!	40	5	1	0	#NULL!	1	1	#NULL!	1	2	2	9	1	#NULL!	#NULL!	1	2	0	#NULL!	39	2016-03-01	39	2017-03-10	#NULL!	#NULL!	1	4	1	0	2	1	1	12/10/2005	124.6	136.9	#NULL!	AliveOnART	1	1	1	1	1	9
2105550	2105551	2	2016-03-23	6	2017-04-13	#NULL!	41	8	0	0	#NULL!	1	1	#NULL!	1	2	2	9	1	#NULL!	#NULL!	1	0	1	#NULL!	39	2016-03-23	#NULL!	#NULL!	39	2017-04-13	0	4	1	0	2	1	1	03/08/2015	7.7	20.3	20.3	AliveOnART	1	1	#NULL!	#NULL!	0	9
2105610	2105611	2	2016-03-01	6	2017-02-03	#NULL!	32	3	0	0	#NULL!	1	1	#NULL!	1	2	2	9	1	#NULL!	#NULL!	1	0	0	#NULL!	39	2016-03-01	39	2017-02-03	#NULL!	#NULL!	2	4	1	0	2	1	1	10/01/2008	97.7	108.8	#NULL!	AliveOnART	1	1	1	1	0	9
2105830	2105831	2	2015-11-03	7	2016-09-23	2017-07-14	32	5	0	0	0	1	1	1	1	2	2	2	1	#NULL!	1	1	1	0	0	39	2015-11-03	39	2016-09-23	39	2017-07-14	1	0	1	1	0	1	1	15/06/2015	4.6	15.3	25	Retainedtill24Mo	1	1	1	1	0	0
2106640	2106641	2	2016-03-23	6	2017-03-08	#NULL!	37	5	0	1	#NULL!	1	1	#NULL!	1	2	2	9	1	#NULL!	#NULL!	1	2	0	#NULL!	39	2016-03-23	#NULL!	#NULL!	39	2017-03-08	2	0	1	0	0	1	1	12/10/2015	5.4	16.9	16.9	AliveOnART	1	1	#NULL!	#NULL!	1	9
2106960	2106961	2	2015-05-18	19	2016-06-27	#NULL!	32	4	#NULL!	0	#NULL!	1	1	#NULL!	1	9	2	9	1	#NULL!	#NULL!	1	#NULL!	0	#NULL!	39	2015-05-18	39	2015-05-18	#NULL!	#NULL!	1	4	1	0	2	1	1	14/09/2011	44.1	44.1	#NULL!	AliveOnART	1	1	1	1	#NULL!	9
2107120	2107121	2	2015-05-13	7	2016-04-14	2017-03-24	39	7	2	0	0	1	1	1	1	2	2	2	1	#NULL!	1	1	0	0	0	39	2015-05-13	38	2016-04-14	#NULL!	#NULL!	1	3	1	1	1	1	1	14/01/2009	76	87	98.3	Retainedtill24Mo	1	1	1	1	0	0
2108330	2108331	2	2016-01-19	11	#NULL!	2017-11-20	25	1	0	#NULL!	0	1	1	1	1	2	9	2	1	#NULL!	1	1	0	#NULL!	0	39	2016-01-19	#NULL!	#NULL!	39	2017-11-20	3	4	0	1	2	1	1	01/06/2015	7.6	#NULL!	29.6	Retainedtill24Mo	#NULL!	1	#NULL!	#NULL!	#NULL!	0
2108390	2108391	2	2015-10-19	6	#NULL!	#NULL!	37	3	0	#NULL!	#NULL!	1	1	#NULL!	1	2	9	9	1	1	#NULL!	1	0	#NULL!	#NULL!	39	2015-10-19	#NULL!	#NULL!	#NULL!	#NULL!	2	6	0	0	2	1	1		#NULL!	#NULL!	#NULL!	AliveOnART	2	1	#NULL!	#NULL!	#NULL!	9
2108690	2108691	2	2015-11-24	16	2016-08-09	#NULL!	33	6	0	0	#NULL!	1	1	#NULL!	1	2	2	9	1	#NULL!	#NULL!	1	0	0	#NULL!	39	2015-11-24	#NULL!	#NULL!	#NULL!	#NULL!	1	6	1	0	2	1	1	10/07/2007	100.5	109	#NULL!	AliveOnART	1	1	#NULL!	#NULL!	0	9
2108750	2108751	2	2015-10-26	5	#NULL!	#NULL!	29	3	0	#NULL!	#NULL!	1	1	#NULL!	1	2	9	9	1	1	#NULL!	1	2	#NULL!	#NULL!	39	2015-10-26	#NULL!	#NULL!	#NULL!	#NULL!			0	0	#NULL!	1	1		#NULL!	#NULL!	#NULL!	AliveOnART	2	1	#NULL!	#NULL!	#NULL!	9
2109130	2109131	2	2016-01-26	15	2016-10-20	2017-10-24	45	5	0	0	0	1	1	1	1	2	2	2	1	#NULL!	1	1	0	0	0	38	2016-01-26	39	2016-10-20	39	2017-10-24	0	1	1	1	0	1	1	19/01/2011	60.2	69	81.2	Retainedtill24Mo	1	1	1	1	0	0
2109450	2109451	2	2015-08-27	12	2016-09-13	2017-06-19	20	1	0	0	0	1	1	1	1	2	2	2	1	1	1	1	0	0	0	39	2015-08-27	38	2016-09-13	39	2017-06-19	1	0	1	1	0	1	1	11/04/2013	28.5	41.1	50.3	Retainedtill24Mo	1	1	1	1	0	0
2109540	2109541	2	2015-11-19	12	#NULL!	2017-03-24	34	3	0	#NULL!	0	1	1	1	1	2	9	2	1	#NULL!	1	1	0	#NULL!	0	#NULL!	#NULL!	#NULL!	#NULL!	#NULL!	#NULL!	2	1	0	1	0	1	1		#NULL!	#NULL!	#NULL!	Retainedtill24Mo	#NULL!	1	#NULL!	#NULL!	#NULL!	0
2109670	2109671	2	2015-11-03	13	2016-10-04	2017-07-24	19	1	0	0	0	1	1	1	1	2	2	2	1	#NULL!	1	1	0	0	0	38	2015-11-03	39	2016-10-04	39	2017-07-24	1	0	1	1	0	1	1	13/04/2015	6.7	17.7	27.4	Retainedtill24Mo	1	1	1	1	0	0
2109680	2109681	2	2015-08-26	18	#NULL!	#NULL!	31	3	0	#NULL!	#NULL!	1	1	#NULL!	1	2	9	9	1	1	#NULL!	1	0	#NULL!	#NULL!	39	2015-08-26	#NULL!	#NULL!	#NULL!	#NULL!	0	1	0	0	0	1	1		#NULL!	#NULL!	#NULL!	AliveOnART	2	1	#NULL!	#NULL!	#NULL!	9
2109950	2109951	2	2015-05-19	16	2016-05-26	#NULL!	23	2	0	0	#NULL!	1	1	#NULL!	1	2	2	9	1	#NULL!	#NULL!	1	0	0	#NULL!	39	2015-05-19	39	2016-05-26	#NULL!	#NULL!	1	4	1	0	2	1	1	08/02/2012	39.4	51.6	#NULL!	AliveOnART	1	1	1	1	0	9
2109970	2109971	2	2015-05-19	10	2016-05-30	#NULL!	34	4	0	0	#NULL!	1	1	#NULL!	1	2	2	9	1	#NULL!	#NULL!	1	0	0	#NULL!	39	2015-05-19	39	2016-05-30	#NULL!	#NULL!	2	4	1	0	2	1	1	15/09/2011	44.1	56.5	#NULL!	AliveOnART	1	1	1	1	0	9
2200050	2200051	2	2015-08-20	9	2016-06-22	#NULL!	37	7	0	0	#NULL!	1	1	#NULL!	1	2	2	9	1	#NULL!	#NULL!	1	1	0	#NULL!	38	2015-08-20	39	2016-06-22	#NULL!	#NULL!	1	1	1	0	0	1	1	25/11/2014	8.8	18.9	#NULL!	AliveOnART	1	1	1	1	0	9
2200270	2200271	2	2015-05-26	10	2016-07-27	2017-03-15	31	4	0	0	0	1	1	1	1	2	2	2	1	#NULL!	1	1	0	0	2	38	2015-05-27	39	2016-07-27	39	2017-03-15	2	2	1	1	1	1	1	13/03/2012	38.5	52.5	60.1	Retainedtill24Mo	1	1	1	1	0	1
2200390	2200391	2	2015-05-20	6	2016-06-10	#NULL!	32	3	0	0	#NULL!	1	1	#NULL!	1	2	2	9	1	#NULL!	#NULL!	1	2	0	#NULL!	39	2015-05-20	11855	2016-06-10	#NULL!	#NULL!	1	6	1	0	2	1	1	07/05/2008	84.4	97.1	#NULL!	AliveOnART	1	1	1	1	1	9
2200610	2200611	2	2015-05-29	21	#NULL!	#NULL!	32	5	0	#NULL!	#NULL!	1	1	#NULL!	1	2	9	9	1	1	#NULL!	1	2	#NULL!	#NULL!	85435	2015-05-29	#NULL!	#NULL!	#NULL!	#NULL!	1	2	0	0	1	1	1		#NULL!	#NULL!	#NULL!	AliveOnART	2	1	#NULL!	#NULL!	#NULL!	9
2200630	2200631	2	2015-06-03	11	2016-10-05	2017-03-08	31	3	0	0	0	1	1	1	1	2	2	2	1	#NULL!	1	1	0	1	0	39	2015-06-03	39	2016-06-22	39	2017-03-08	1	0	1	1	0	1	1	10/12/2013	17.8	30.4	38.9	Retainedtill24Mo	1	1	2	1	0	0
2200700	2200701	2	2015-06-03	21	2016-04-06	2017-04-28	36	5	0	0	0	1	1	1	1	2	2	2	1	#NULL!	1	1	0	2	0	39	2015-06-03	39	2016-04-06	39	2017-04-28	1	2	1	1	1	1	1	10/10/2014	7.8	17.9	30.6	Retainedtill24Mo	1	1	3	2	1	1
2200980	2200981	2	2015-06-10	7	#NULL!	#NULL!	32	5	0	#NULL!	#NULL!	1	1	#NULL!	1	2	9	9	1	#NULL!	#NULL!	1	0	#NULL!	#NULL!	39	2015-06-10	#NULL!	#NULL!	#NULL!	#NULL!	0	9	0	0	9	1	1	27/05/2014	12.4	#NULL!	#NULL!	AliveOnART	2	1	#NULL!	#NULL!	#NULL!	9
2200990	2200991	2	2015-06-10	7	2016-07-20	2017-05-24	25	3	0	0	0	1	1	1	1	2	2	2	1	#NULL!	1	1	0	0	0	39	2015-06-10	39	2016-07-20	39	2017-05-24	1	2	1	1	1	1	1	25/05/2010	60.5	73.8	84	Retainedtill24Mo	1	1	1	1	0	0
2201100	2201101	2	2015-06-10	7	2016-07-20	#NULL!	35	4	0	0	#NULL!	1	1	#NULL!	1	2	2	9	1	#NULL!	#NULL!	1	0	1	#NULL!	11759	2015-06-11	572	2016-07-20	#NULL!	#NULL!	1	4	1	0	2	1	1	11/10/2007	92	105.3	#NULL!	AliveOnART	1	1	2	1	0	9
2201230	2201231	2	2015-08-26	6	2016-07-20	#NULL!	34	7	0	0	#NULL!	1	1	#NULL!	1	2	2	9	1	#NULL!	#NULL!	1	0	0	#NULL!	39	2015-08-26	39	2016-07-20	#NULL!	#NULL!	1	4	1	0	2	1	1	02/07/2012	37.8	48.6	#NULL!	AliveOnART	1	1	1	1	0	9
2201660	2201661	2	2015-09-07	10	#NULL!	#NULL!	28	3	0	#NULL!	#NULL!	1	1	#NULL!	1	2	9	9	1	1	#NULL!	1	2	#NULL!	#NULL!	39	2015-09-07	#NULL!	#NULL!	#NULL!	#NULL!	1	1	0	0	0	1	1		#NULL!	#NULL!	#NULL!	AliveOnART	2	1	#NULL!	#NULL!	#NULL!	9
2201800	2201801	2	2015-09-07	7	#NULL!	2017-07-19	33	5	#NULL!	#NULL!	0	1	1	1	1	9	9	2	1	#NULL!	1	1	#NULL!	#NULL!	0	39	2015-09-07	#NULL!	#NULL!	39	2017-07-19	1	1	0	1	0	1	1	10/06/2014	14.9	#NULL!	37.3	Retainedtill24Mo	#NULL!	1	#NULL!	#NULL!	#NULL!	9
2201940	2201941	2	2015-09-09	14	#NULL!	#NULL!	39	6	0	#NULL!	#NULL!	1	1	#NULL!	1	2	9	9	1	#NULL!	#NULL!	1	2	#NULL!	#NULL!	39	2015-09-09	#NULL!	#NULL!	#NULL!	#NULL!	1	4	0	0	2	1	1	01/08/2012	37.3	#NULL!	#NULL!	AliveOnART	2	1	#NULL!	#NULL!	#NULL!	9
2202020	2202021	2	2015-06-30	20	#NULL!	#NULL!	33	6	0	#NULL!	#NULL!	1	1	#NULL!	1	2	9	9	1	1	#NULL!	1	2	#NULL!	#NULL!	39	2015-06-30	#NULL!	#NULL!	#NULL!	#NULL!	1	4	0	0	2	1	1		#NULL!	#NULL!	#NULL!	AliveOnART	2	1	#NULL!	#NULL!	#NULL!	9
2202110	2202111	2	2015-09-09	6	#NULL!	2017-07-05	37	6	0	#NULL!	0	1	1	1	1	2	9	2	1	#NULL!	1	1	0	#NULL!	0	39	2015-09-09	#NULL!	#NULL!	39	2017-07-05	1	2	0	1	1	1	1	25/05/2010	63.5	#NULL!	85.3	Retainedtill24Mo	#NULL!	1	#NULL!	#NULL!	#NULL!	0
2202130	2202131	2	2015-09-09	4	2016-08-30	2017-08-09	32	4	0	0	0	1	1	1	1	2	2	2	1	#NULL!	1	1	0	0	0	39	2015-09-09	39	2016-08-31	39	2017-08-09	2	0	1	1	0	1	1	02/02/2015	7.2	19	30.2	Retainedtill24Mo	1	1	1	1	0	0
2202180	2202181	2	2015-09-10	6	2016-10-12	2017-09-13	25	3	0	0	0	1	1	1	1	2	2	2	1	#NULL!	1	1	0	0	0	39	2015-09-10	39	2016-10-12	39	2017-09-13	2	6	1	1	2	1	1	23/01/2014	19.6	32.6	43.7	Retainedtill24Mo	1	1	1	1	0	0
2202390	2202391	2	2015-09-23	5	2016-08-10	2017-10-11	27	4	0	0	0	1	1	1	1	2	2	2	1	#NULL!	1	1	0	0	0	39	2015-09-24	39	2016-08-10	38	2017-10-11	1	4	1	1	2	1	1	10/08/2012	37.5	48	62	Retainedtill24Mo	1	1	1	1	0	0
2202530	2202531	2	2015-07-22	9	2016-07-20	#NULL!	37	3	0	0	#NULL!	1	1	#NULL!	1	2	2	9	1	1	#NULL!	1	0	0	#NULL!	39	2015-07-22	38	2016-07-20	#NULL!	#NULL!	1	4	1	0	2	1	1		#NULL!	#NULL!	#NULL!	AliveOnART	1	1	1	1	0	9
2202610	2202611	2	2015-07-22	13	#NULL!	#NULL!	29	4	0	#NULL!	#NULL!	1	1	#NULL!	1	2	9	9	1	#NULL!	#NULL!	1	0	#NULL!	#NULL!	560591	2015-07-22	#NULL!	#NULL!	#NULL!	#NULL!	1	4	0	0	2	1	1	04/10/2011	45.6	#NULL!	#NULL!	AliveOnART	2	1	#NULL!	#NULL!	#NULL!	9
2202850	2202851	2	2015-07-30	16	#NULL!	#NULL!	30	3	0	#NULL!	#NULL!	1	1	#NULL!	1	2	9	9	1	#NULL!	#NULL!	1	0	#NULL!	#NULL!	39	2015-07-30	#NULL!	#NULL!	#NULL!	#NULL!	1	2	0	0	1	1	1	19/02/2013	29.4	#NULL!	#NULL!	AliveOnART	2	1	#NULL!	#NULL!	#NULL!	9
2202860	2202861	2	2015-07-23	10	#NULL!	#NULL!	18	1	1	#NULL!	#NULL!	1	1	#NULL!	1	2	9	9	1	#NULL!	#NULL!	1	2	#NULL!	#NULL!	368	2015-07-23	#NULL!	#NULL!	#NULL!	#NULL!	1	4	0	0	2	1	1	14/12/2011	43.3	#NULL!	#NULL!	AliveOnART	2	1	#NULL!	#NULL!	#NULL!	9
2202910	2202911	2	2015-09-16	17	2016-08-17	2017-05-24	31	5	0	0	0	1	1	1	1	2	2	2	1	#NULL!	1	1	0	0	0	39	2015-09-16	39	2016-08-17	39	2017-05-24	0	4	1	1	2	1	1	05/11/2011	46.4	57.4	66.6	Retainedtill24Mo	1	1	1	1	0	0
2203080	2203081	2	2015-07-03	7	#NULL!	#NULL!	36	8	0	#NULL!	#NULL!	1	1	#NULL!	1	2	9	9	1	#NULL!	#NULL!	1	0	#NULL!	#NULL!	38	2015-07-03	#NULL!	#NULL!	#NULL!	#NULL!	1	2	0	0	1	1	1	16/09/2014	9.6	#NULL!	#NULL!	AliveOnART	2	1	#NULL!	#NULL!	#NULL!	9
2203640	2203641	2	2015-07-15	5	#NULL!	#NULL!	31	4	0	#NULL!	#NULL!	1	1	#NULL!	1	2	9	9	1	#NULL!	#NULL!	1	0	#NULL!	#NULL!	39	2015-07-15	#NULL!	#NULL!	#NULL!	#NULL!	1	4	0	0	2	1	1	02/10/2012	33.4	#NULL!	#NULL!	AliveOnART	2	1	#NULL!	#NULL!	#NULL!	9
2203740	2203741	2	2015-06-24	20	2016-05-26	#NULL!	35	4	0	0	#NULL!	1	1	#NULL!	1	2	2	9	1	#NULL!	#NULL!	1	0	0	#NULL!	39	2015-06-24	39	2016-05-26	#NULL!	#NULL!	1	4	1	0	2	1	1	08/07/2010	59.5	70.6	#NULL!	AliveOnART	1	1	1	1	0	9
2203770	2203771	2	2015-06-24	22	#NULL!	2017-03-09	35	3	0	#NULL!	0	1	1	1	1	2	9	2	1	#NULL!	1	1	0	#NULL!	0	57229	2015-06-24	39	2016-06-15	34403	2017-03-09	1	4	0	1	2	1	1		#NULL!	#NULL!	#NULL!	Retainedtill24Mo	#NULL!	1	#NULL!	#NULL!	#NULL!	0
2203990	2203991	2	2015-06-26	5	#NULL!	#NULL!	30	3	0	#NULL!	#NULL!	1	1	#NULL!	1	2	9	9	1	#NULL!	#NULL!	1	2	#NULL!	#NULL!	54572	2015-06-26	#NULL!	#NULL!	#NULL!	#NULL!	1	1	0	0	0	1	1	22/07/2014	11.1	#NULL!	#NULL!	AliveOnART	2	1	#NULL!	#NULL!	#NULL!	9
2204020	2204021	2	2015-06-24	11	2016-06-15	2017-04-26	40	6	0	0	0	1	1	1	1	2	2	2	1	1	1	1	0	0	0	39	2015-06-24	39	2016-06-15	39	2017-04-26	0	4	1	1	2	1	1		#NULL!	#NULL!	#NULL!	Retainedtill24Mo	1	1	1	1	0	0
2204040	2204041	2	2015-06-24	16	2016-06-22	#NULL!	33	3	0	0	#NULL!	1	1	#NULL!	1	2	2	9	1	#NULL!	#NULL!	1	0	0	#NULL!	39	2015-06-24	39	2016-06-22	#NULL!	#NULL!	1	4	1	0	2	1	1	31/03/2009	74.8	86.7	#NULL!	AliveOnART	1	1	1	1	0	9
2204140	2204141	2	2015-09-18	8	#NULL!	2017-05-22	27	3	1	#NULL!	0	1	1	1	1	2	9	2	1	#NULL!	1	1	0	#NULL!	2	39	2015-09-18	#NULL!	#NULL!	39	2017-05-23	1	3	0	1	1	1	1	08/07/2016	#NULL!	#NULL!	10.5	Retainedtill24Mo	#NULL!	1	#NULL!	#NULL!	#NULL!	1
2204300	2204301	2	2015-08-19	7	2016-09-21	2017-08-18	30	4	0	1	0	1	1	1	1	2	2	2	1	1	1	1	0	0	0	39	2015-08-19	39	2016-09-21	39	2017-08-18	1	5	1	1	9	1	1		#NULL!	#NULL!	#NULL!	Retainedtill24Mo	1	1	1	1	0	0
2204520	2204521	2	2015-09-22	7	#NULL!	2017-10-31	23	3	0	#NULL!	0	1	1	1	1	2	9	2	1	#NULL!	1	1	0	#NULL!	0	116	2015-09-22	#NULL!	#NULL!	477	2017-10-31	1	1	0	1	0	1	1	27/04/2015	4.8	#NULL!	30.1	Retainedtill24Mo	#NULL!	1	#NULL!	#NULL!	#NULL!	0
2204690	2204691	2	2015-09-25	11	2016-07-27	2017-07-19	34	5	0	0	0	1	1	1	1	2	2	2	1	#NULL!	1	1	0	0	0	2476	2015-09-25	3071	2016-07-27	10442	2017-07-19	1	1	1	1	0	1	1	13/09/2011	48.4	58.5	70.2	Retainedtill24Mo	1	1	1	1	0	0
2204960	2204961	2	2015-09-30	11	2016-11-02	#NULL!	28	4	0	0	#NULL!	1	1	#NULL!	1	2	2	9	1	#NULL!	#NULL!	1	0	1	#NULL!	39	2015-09-30	39	2016-11-02	#NULL!	#NULL!	1	4	1	0	2	1	1	19/04/2013	29.4	42.4	#NULL!	AliveOnART	1	1	2	1	0	9
2204980	2204981	2	2015-10-01	7	2016-09-29	2017-08-09	25	2	0	0	0	1	1	1	1	2	2	2	1	#NULL!	1	1	0	0	0	38	2015-10-01	38	2016-09-29	#NULL!	#NULL!	1	1	1	1	0	1	1	08/07/2014	14.8	26.7	37	Retainedtill24Mo	1	1	1	1	0	0
2205180	2205181	2	2015-10-02	6	2016-11-09	2017-10-18	37	5	0	0	0	1	1	1	1	2	2	2	1	#NULL!	1	1	0	0	1	39	2015-10-02	39	2016-11-09	39	2017-10-18	0	1	1	1	0	1	1	03/06/2014	16	29.2	40.5	Retainedtill24Mo	1	1	1	1	0	0
2205530	2205531	2	2015-10-16	8	#NULL!	#NULL!	31	4	0	#NULL!	#NULL!	1	1	#NULL!	1	2	9	9	1	1	#NULL!	1	0	#NULL!	#NULL!	2119	2015-10-16	#NULL!	#NULL!	#NULL!	#NULL!	1	1	0	0	0	1	1		#NULL!	#NULL!	#NULL!	AliveOnART	2	1	#NULL!	#NULL!	#NULL!	9
2205950	2205951	2	2015-10-22	8	2016-10-26	2017-09-27	36	3	0	0	0	1	1	1	1	2	2	2	1	#NULL!	1	1	1	0	0	39	2015-10-22	39	2016-10-26	39	2017-09-27	1	2	1	1	1	1	1	25/11/2014	10.9	23	34.1	Retainedtill24Mo	1	1	1	1	0	0
2206140	2206141	2	2015-06-24	20	2016-10-12	2017-02-08	35	4	0	0	0	1	1	1	1	2	2	2	1	#NULL!	1	1	0	0	0	39	2015-06-24	39	2016-10-12	#NULL!	#NULL!	1	4	1	1	2	1	1	07/12/2010	54.6	70.2	74	Retainedtill24Mo	1	1	1	1	0	0
2206340	2206341	2	2015-10-26	7	2017-02-15	2017-08-25	26	3	0	0	0	1	1	1	1	2	2	2	1	1	1	1	1	1	2	39	2015-10-27	39	2017-02-15	39	2017-08-24	1	0	1	1	0	1	1		#NULL!	#NULL!	#NULL!	Retainedtill24Mo	1	1	2	1	0	1
2206370	2206371	2	2015-10-28	8	#NULL!	#NULL!	36	4	0	#NULL!	#NULL!	1	1	#NULL!	1	2	9	9	1	#NULL!	#NULL!	1	0	#NULL!	#NULL!	39	2015-10-28	#NULL!	#NULL!	#NULL!	#NULL!	1	1	0	0	0	1	1		#NULL!	#NULL!	#NULL!	AliveOnART	2	1	#NULL!	#NULL!	#NULL!	9
2206910	2206911	2	2015-06-12	21	2016-08-02	#NULL!	34	6	0	0	#NULL!	1	1	#NULL!	1	2	2	9	1	#NULL!	#NULL!	1	0	0	#NULL!	39	2015-06-12	39	2016-08-02	#NULL!	#NULL!	1	4	1	0	2	1	1	07/06/2011	48.2	61.8	#NULL!	AliveOnART	1	1	1	1	0	9
2207610	2207611	2	2015-06-22	7	#NULL!	#NULL!	24	2	0	#NULL!	#NULL!	1	1	#NULL!	1	2	9	9	1	#NULL!	#NULL!	1	0	#NULL!	#NULL!	38	2015-06-22	#NULL!	#NULL!	#NULL!	#NULL!	1	2	0	0	1	1	1		#NULL!	#NULL!	#NULL!	AliveOnART	2	1	#NULL!	#NULL!	#NULL!	9
2207690	2207691	2	2015-05-20	6	#NULL!	#NULL!	29	2	0	#NULL!	#NULL!	1	1	#NULL!	1	2	9	9	1	#NULL!	#NULL!	1	0	#NULL!	#NULL!	76119	2015-05-20	76119	2015-05-20	#NULL!	#NULL!	1	4	0	0	2	1	1	20/07/2010	58	58	#NULL!	Died	#NULL!	1	#NULL!	#NULL!	#NULL!	9
2208220	2208221	2	2015-05-25	11	#NULL!	2017-12-19	35	4	0	#NULL!	0	1	1	1	1	2	9	2	1	#NULL!	1	1	0	#NULL!	0	39	2015-05-25	#NULL!	#NULL!	39	2017-12-19	1	2	0	1	1	1	1	21/09/2010	56.1	#NULL!	86.9	Retainedtill24Mo	#NULL!	1	#NULL!	#NULL!	#NULL!	0
2208720	2208721	2	2015-11-18	13	2016-09-14	2017-08-16	32	4	0	0	0	1	1	1	1	2	2	2	1	#NULL!	1	1	2	2	0	39	2015-11-18	39	2016-09-14	39	2017-08-16	1	6	1	1	2	1	1	08/01/2008	94.3	104.2	115.3	Retainedtill24Mo	1	1	3	2	2	2
2215330	2215331	2	2016-02-10	6	2017-01-04	2017-11-08	38	5	0	0	0	1	1	1	1	2	2	2	1	#NULL!	1	1	0	1	0	39	2016-02-10	39	2017-01-04	39	2017-11-08	0	6	1	1	2	1	1	01/05/2011	57.3	68.1	78.2	Retainedtill24Mo	1	1	2	1	0	0
2215340	2215341	2	2016-02-10	8	2016-12-14	#NULL!	33	4	0	0	#NULL!	1	1	#NULL!	1	2	2	9	1	#NULL!	#NULL!	1	0	0	#NULL!	39	2016-02-10	38	2016-12-14	#NULL!	#NULL!	0	3	1	0	1	1	1		#NULL!	#NULL!	#NULL!	AliveOnART	1	1	1	1	0	9
2221010	2221011	2	2016-03-10	9	2017-02-01	#NULL!	24	3	0	0	#NULL!	1	1	#NULL!	1	2	2	9	1	1	#NULL!	1	0	0	#NULL!	590000	2016-03-10	132156	2017-02-01	#NULL!	#NULL!	1	1	1	0	0	1	1		#NULL!	#NULL!	#NULL!	AliveOnART	1	1	1	1	0	9
2221300	2221301	2	2016-03-23	13	2017-03-22	2018-01-10	29	4	0	0	0	1	1	1	1	2	2	2	1	#NULL!	1	1	0	0	1	38	2016-03-23	1115	2017-03-22	300	2018-01-10	0	2	1	1	1	1	1	15/11/2011	52.3	64.2	73.8	Retainedtill24Mo	1	1	1	1	0	0
2221340	2221341	2	2016-03-02	10	#NULL!	#NULL!	28	1	0	#NULL!	#NULL!	1	1	#NULL!	1	2	9	9	1	#NULL!	#NULL!	1	0	#NULL!	#NULL!	39	2016-03-02	#NULL!	#NULL!	39	2017-11-29	1	0	0	0	0	1	1	16/06/2015	8.5	#NULL!	29.4	AliveOnART	2	1	#NULL!	#NULL!	#NULL!	9
2221480	2221481	2	2016-03-29	6	2017-02-15	#NULL!	32	3	0	0	#NULL!	1	1	#NULL!	1	2	2	9	1	#NULL!	#NULL!	1	0	0	#NULL!	39	2016-03-31	39	2017-02-15	#NULL!	#NULL!	2	2	1	0	1	1	1	27/04/2010	71.1	81.6	#NULL!	AliveOnART	1	1	1	1	0	9
2221550	2221551	2	2016-04-01	8	#NULL!	#NULL!	23	3	0	#NULL!	#NULL!	1	1	#NULL!	1	2	9	9	1	#NULL!	#NULL!	1	0	#NULL!	#NULL!	39	2016-04-05	#NULL!	#NULL!	#NULL!	#NULL!	2	4	0	0	2	1	1	07/12/2012	39.9	#NULL!	#NULL!	AliveOnART	2	1	#NULL!	#NULL!	#NULL!	9
2222020	2222021	2	2016-03-02	12	#NULL!	#NULL!	26	1	0	#NULL!	#NULL!	1	1	#NULL!	1	2	9	9	1	#NULL!	#NULL!	1	0	#NULL!	#NULL!	39	2016-03-02	#NULL!	#NULL!	#NULL!	#NULL!	2	0	0	0	0	1	1		#NULL!	#NULL!	#NULL!	AliveOnART	2	1	#NULL!	#NULL!	#NULL!	9
2222150	2222151	2	2016-01-27	19	2016-09-14	2017-09-13	30	2	0	0	0	1	1	1	1	2	2	2	1	#NULL!	1	1	0	0	0	39	2016-01-27	39	2016-09-14	39	2017-09-13	1	4	1	1	2	1	1	27/01/2016	0	7.6	19.5	Retainedtill24Mo	1	1	1	1	0	0
2222270	2222271	2	2016-02-09	7	2016-12-14	#NULL!	28	3	0	0	#NULL!	1	1	#NULL!	1	2	2	9	1	#NULL!	#NULL!	1	0	0	#NULL!	10722	2016-02-10	15815	2016-12-14	#NULL!	#NULL!	1	6	1	0	2	1	1	28/04/2009	81.4	91.5	#NULL!	AliveOnART	1	1	1	1	0	9
2301450	2301451	2	2016-04-20	6	#NULL!	#NULL!	35	2	0	#NULL!	#NULL!	1	1	#NULL!	1	2	9	9	1	#NULL!	#NULL!	1	0	#NULL!	#NULL!	39	2016-04-20	#NULL!	#NULL!	#NULL!	#NULL!	1	4	0	0	2	1	1		#NULL!	#NULL!	#NULL!	AliveOnART	2	1	#NULL!	#NULL!	#NULL!	9
2302360	2302361	2	2015-10-20	9	#NULL!	2017-09-20	39	5	0	#NULL!	0	1	1	1	1	2	9	2	1	#NULL!	1	1	0	#NULL!	0	38	2015-10-20	#NULL!	#NULL!	39	2017-09-20	1	4	0	1	2	1	1	22/11/2011	46.9	#NULL!	69.9	Retainedtill24Mo	#NULL!	1	#NULL!	#NULL!	#NULL!	0
2302460	2302461	2	2016-03-16	8	#NULL!	#NULL!	30	3	0	#NULL!	#NULL!	1	1	#NULL!	1	2	9	9	1	#NULL!	#NULL!	1	1	#NULL!	#NULL!	39	2016-03-16	#NULL!	#NULL!	#NULL!	#NULL!	1	4	0	0	2	1	1	24/02/2015	12.7	#NULL!	#NULL!	AliveOnART	2	1	#NULL!	#NULL!	#NULL!	9
2302580	2302581	2	2016-03-16	9	#NULL!	#NULL!	38	3	0	#NULL!	#NULL!	1	1	#NULL!	1	2	9	9	1	#NULL!	#NULL!	1	0	#NULL!	#NULL!	39	2016-03-16	#NULL!	#NULL!	#NULL!	#NULL!	1	4	0	0	2	1	1		#NULL!	#NULL!	#NULL!	AliveOnART	2	1	#NULL!	#NULL!	#NULL!	9
2302650	2302651	2	2016-03-16	7	2017-04-05	#NULL!	31	3	0	0	#NULL!	1	1	#NULL!	1	2	2	9	1	#NULL!	#NULL!	1	0	0	#NULL!	38	2016-03-16	39	2017-04-05	#NULL!	#NULL!	1	4	1	0	2	1	1	29/07/2015	7.6	20.2	#NULL!	AliveOnART	1	1	1	1	0	9
2302690	2302691	2	2016-03-16	6	#NULL!	#NULL!	23	1	0	#NULL!	#NULL!	1	1	#NULL!	1	2	9	9	1	#NULL!	#NULL!	1	0	#NULL!	#NULL!	39	2016-03-16	#NULL!	#NULL!	#NULL!	#NULL!	1	4	0	0	2	1	1	22/12/2009	74.8	#NULL!	#NULL!	AliveOnART	2	1	#NULL!	#NULL!	#NULL!	9
2303780	2303781	2	2015-10-27	12	2017-03-29	2017-08-09	39	4	0	0	0	1	1	1	1	2	2	2	1	#NULL!	1	1	0	0	0	39	2015-10-26	39	2017-03-29	39	2017-08-09	1	6	1	1	2	1	1	23/08/2007	98.1	115.2	119.5	Retainedtill24Mo	1	1	1	1	0	0
2304560	2304561	2	2016-03-07	8	2017-07-26	#NULL!	41	7	0	0	#NULL!	1	1	#NULL!	1	2	2	9	1	#NULL!	#NULL!	1	2	0	#NULL!	3242	2016-03-07	39	2017-07-26	#NULL!	#NULL!	1	1	1	0	0	1	1	05/03/2010	72.1	88.7	#NULL!	AliveOnART	1	1	1	1	1	9
2305000	2305001	2	2015-06-16	21	2016-07-20	#NULL!	31	6	0	0	#NULL!	1	1	#NULL!	1	2	2	9	1	#NULL!	#NULL!	1	0	0	#NULL!	39	2015-06-16	39	2016-07-20	#NULL!	#NULL!	1	6	1	0	2	1	1	12/04/2009	74.1	87.3	#NULL!	AliveOnART	1	1	1	1	0	9
2305520	2305521	2	2015-06-03	16	2016-11-28	2017-02-15	35	6	0	0	0	1	1	1	1	2	2	2	1	#NULL!	1	1	0	0	0	39	2015-06-03	39	2016-11-28	#NULL!	#NULL!	1	3	1	1	1	1	1	13/05/2010	60.7	78.5	81.1	Retainedtill24Mo	1	1	1	1	0	0
2305730	2305731	2	2015-08-26	11	2016-12-14	#NULL!	29	4	0	0	#NULL!	1	1	#NULL!	1	2	2	9	1	1	#NULL!	1	0	1	#NULL!	38	2015-08-26	39	2016-12-14	#NULL!	#NULL!	1	0	1	0	0	1	1		#NULL!	#NULL!	#NULL!	AliveOnART	1	1	2	1	0	9
2305860	2305861	2	2015-06-24	7	2016-05-25	#NULL!	31	4	0	0	#NULL!	1	1	#NULL!	1	2	2	9	1	#NULL!	#NULL!	1	0	0	#NULL!	144	2015-06-24	335	2016-05-25	#NULL!	#NULL!	1	4	1	0	2	1	1	08/11/2014	7.5	18.6	#NULL!	AliveOnART	1	1	1	1	0	9
2305870	2305871	2	2015-08-26	19	#NULL!	#NULL!	31	4	0	#NULL!	#NULL!	1	1	#NULL!	1	2	9	9	1	#NULL!	#NULL!	1	2	#NULL!	#NULL!	1359	2015-08-26	#NULL!	#NULL!	#NULL!	#NULL!	1	4	0	0	2	1	1	17/03/2015	5.3	#NULL!	#NULL!	AliveOnART	2	1	#NULL!	#NULL!	#NULL!	9
2306020	2306021	2	2015-08-27	7	2016-10-12	2017-09-25	28	3	0	0	0	1	1	1	1	2	2	2	1	#NULL!	1	1	0	0	0	38	2015-08-27	39	2016-10-12	38	2017-09-25	1	0	1	1	0	1	1	25/06/2015	2.1	15.6	27	Retainedtill24Mo	1	1	1	1	0	0
2306050	2306051	2	2015-08-26	14	#NULL!	#NULL!	#NULL!	5	0	#NULL!	#NULL!	1	1	#NULL!	1	2	9	9	1	#NULL!	#NULL!	1	0	#NULL!	#NULL!	39	2015-08-26	#NULL!	#NULL!	#NULL!	#NULL!	1	4	0	0	2	1	1	15/06/2012	38.4	#NULL!	#NULL!	AliveOnART	2	1	#NULL!	#NULL!	#NULL!	9
2306550	2306551	2	2015-09-16	17	#NULL!	#NULL!	21	1	0	#NULL!	#NULL!	1	1	#NULL!	1	1	9	9	1	#NULL!	#NULL!	2	2	#NULL!	#NULL!	53388	2015-09-16	#NULL!	#NULL!	#NULL!	#NULL!	1	0	0	0	0	1	1		#NULL!	#NULL!	#NULL!	LTF from Study,	#NULL!	1	#NULL!	#NULL!	#NULL!	9
2307040	2307041	2	2016-04-25	7	#NULL!	#NULL!	37	5	0	#NULL!	#NULL!	1	1	#NULL!	1	2	9	9	1	#NULL!	#NULL!	1	0	#NULL!	#NULL!	7044	2016-04-25	7044	2016-04-25	#NULL!	#NULL!	1	2	0	0	1	1	1		#NULL!	#NULL!	#NULL!	AliveOnART	2	1	#NULL!	#NULL!	#NULL!	9
2307080	2307081	2	2015-08-18	6	#NULL!	#NULL!	37	2	0	#NULL!	#NULL!	1	1	#NULL!	1	2	9	9	1	#NULL!	#NULL!	1	0	#NULL!	#NULL!	39	2015-08-18	#NULL!	#NULL!	#NULL!	#NULL!	2	4	0	0	2	1	1		#NULL!	#NULL!	#NULL!	AliveOnART	2	1	#NULL!	#NULL!	#NULL!	9
2307180	2307181	2	2015-08-14	12	#NULL!	#NULL!	28	3	0	#NULL!	#NULL!	1	1	#NULL!	1	2	9	9	1	#NULL!	#NULL!	1	0	#NULL!	#NULL!	39	2015-08-14	#NULL!	#NULL!	#NULL!	#NULL!	2	1	0	0	0	1	1		#NULL!	#NULL!	#NULL!	AliveOnART	2	1	#NULL!	#NULL!	#NULL!	9
2307850	2307851	2	2016-03-31	26	#NULL!	#NULL!	30	3	1	#NULL!	#NULL!	1	1	#NULL!	1	2	9	9	1	#NULL!	#NULL!	1	0	#NULL!	#NULL!	39	2016-03-31	#NULL!	#NULL!	#NULL!	#NULL!	2	4	0	0	2	1	1		#NULL!	#NULL!	#NULL!	AliveOnART	2	1	#NULL!	#NULL!	#NULL!	9
2308180	2308181	2	2016-03-31	8	2017-05-03	2017-11-15	28	3	0	0	0	1	1	1	1	2	2	2	1	#NULL!	1	1	0	0	2	39	2016-03-31	39	2017-05-03	39	2017-11-15	1	4	1	1	2	1	1	04/11/2014	16.9	30	36.4	Retainedtill24Mo	1	1	1	1	0	1
2308350	2308351	2	2016-04-20	7	2017-03-22	#NULL!	32	4	0	0	#NULL!	1	1	#NULL!	1	2	2	9	1	#NULL!	#NULL!	1	0	0	#NULL!	39	2016-04-20	39	2017-03-22	#NULL!	#NULL!	1	4	1	0	2	1	1		#NULL!	#NULL!	#NULL!	AliveOnART	1	1	1	1	0	9
2308360	2308361	2	2016-04-15	13	#NULL!	#NULL!	22	2	0	#NULL!	#NULL!	1	1	#NULL!	1	2	9	9	1	#NULL!	#NULL!	1	0	#NULL!	#NULL!	39	2016-04-15	#NULL!	#NULL!	#NULL!	#NULL!	0	2	0	0	1	1	1		#NULL!	#NULL!	#NULL!	AliveOnART	2	1	#NULL!	#NULL!	#NULL!	9
2311160	2311161	2	2015-08-21	6	#NULL!	#NULL!	26	2	0	#NULL!	#NULL!	1	1	#NULL!	1	2	9	9	1	#NULL!	#NULL!	1	0	#NULL!	#NULL!	39	2015-08-21	#NULL!	#NULL!	#NULL!	#NULL!	2	4	0	0	2	1	1		#NULL!	#NULL!	#NULL!	AliveOnART	2	1	#NULL!	#NULL!	#NULL!	9
2312340	2312341	2	2015-08-13	16	2016-09-21	#NULL!	19	2	0	0	#NULL!	1	1	#NULL!	1	2	2	9	1	#NULL!	#NULL!	1	0	0	#NULL!	39	2015-08-13	38	2016-09-21	#NULL!	#NULL!	2	0	1	0	0	1	1	15/05/2012	38.9	52.2	#NULL!	AliveOnART	1	1	1	1	0	9
2312440	2312441	2	2015-08-13	12	#NULL!	#NULL!	36	4	0	#NULL!	#NULL!	1	1	#NULL!	1	2	9	9	1	#NULL!	#NULL!	1	0	#NULL!	#NULL!	540	2015-08-13	#NULL!	#NULL!	#NULL!	#NULL!	1	1	0	0	0	1	1	12/01/2015	7	#NULL!	#NULL!	AliveOnART	2	1	#NULL!	#NULL!	#NULL!	9
2312480	2312481	2	2015-08-04	8	#NULL!	#NULL!	23	4	0	#NULL!	#NULL!	1	1	#NULL!	1	0	9	9	1	#NULL!	#NULL!	1	#NULL!	#NULL!	#NULL!	38	2015-08-04	#NULL!	#NULL!	#NULL!	#NULL!	0	0	0	0	0	1	1		#NULL!	#NULL!	#NULL!	AliveOnART	2	1	#NULL!	#NULL!	#NULL!	9
2312540	2312541	2	2015-08-04	15	#NULL!	#NULL!	29	4	1	#NULL!	#NULL!	1	1	#NULL!	1	2	9	9	1	#NULL!	#NULL!	1	0	#NULL!	#NULL!	127	2015-08-04	#NULL!	#NULL!	#NULL!	#NULL!	1	4	0	0	2	1	1	01/09/2009	71.1	#NULL!	#NULL!	AliveOnART	2	1	#NULL!	#NULL!	#NULL!	9
2312700	2312701	2	2015-08-04	6	2016-10-12	2017-04-05	24	3	0	0	0	1	1	1	1	2	2	2	1	#NULL!	1	1	1	0	0	38	2015-08-04	39	2016-10-12	39	2017-04-05	1	2	1	1	1	1	1	24/02/2015	5.3	19.6	25.4	Retainedtill24Mo	1	1	1	1	0	0
2312720	2312721	2	2015-08-04	16	#NULL!	#NULL!	21	1	0	#NULL!	#NULL!	1	1	#NULL!	1	2	9	9	1	#NULL!	#NULL!	1	0	#NULL!	#NULL!	39	2015-08-04	#NULL!	#NULL!	#NULL!	#NULL!	2	0	0	0	0	1	1	17/07/2012	36.6	#NULL!	#NULL!	AliveOnART	2	1	#NULL!	#NULL!	#NULL!	9
2312730	2312731	2	2015-08-04	7	#NULL!	#NULL!	34	4	0	#NULL!	#NULL!	1	1	#NULL!	1	2	9	9	1	#NULL!	#NULL!	1	0	#NULL!	#NULL!	39	2015-08-04	#NULL!	#NULL!	#NULL!	#NULL!	1	4	0	0	2	1	1		#NULL!	#NULL!	#NULL!	AliveOnART	2	1	#NULL!	#NULL!	#NULL!	9
2313200	2313201	2	2016-02-26	12	#NULL!	#NULL!	30	4	0	#NULL!	#NULL!	1	1	#NULL!	1	2	9	9	1	#NULL!	#NULL!	1	0	#NULL!	#NULL!	42	2016-02-26	#NULL!	#NULL!	#NULL!	#NULL!	1	4	0	0	2	1	1	12/05/2014	21.5	#NULL!	#NULL!	AliveOnART	2	1	#NULL!	#NULL!	#NULL!	9
2313660	2313661	2	2015-07-01	6	2016-06-22	2017-05-22	29	1	1	0	0	1	1	1	1	2	2	2	1	#NULL!	1	1	1	0	0	39	2015-07-01	38	2016-06-22	39	2017-05-23	2	0	1	1	0	1	1	22/12/2014	6.3	18	29	Retainedtill24Mo	1	1	1	1	0	0
2314910	2314911	2	2015-07-01	7	#NULL!	2017-02-22	32	5	0	#NULL!	0	1	1	1	1	2	9	2	1	#NULL!	1	1	0	#NULL!	0	39	2015-07-01	#NULL!	#NULL!	39	2017-02-22	1	4	0	1	2	1	1	10/08/2010	58.7	#NULL!	78.4	Retainedtill24Mo	#NULL!	1	#NULL!	#NULL!	#NULL!	0
2315250	2315251	2	2015-07-13	8	2016-06-01	2017-05-03	44	6	0	0	0	1	1	1	1	2	2	2	1	#NULL!	1	1	0	0	0	38	2015-07-03	39	2016-06-01	38	2017-05-03	2	1	1	1	0	1	1	01/12/2005	115.1	126	137.1	Retainedtill24Mo	1	1	1	1	0	0
2315980	2315981	2	2016-02-19	16	2016-11-23	2017-11-08	36	4	0	0	#NULL!	1	1	#NULL!	1	2	2	9	1	#NULL!	#NULL!	1	0	0	#NULL!	18653	2016-02-19	75855	2016-11-23	12989	2017-11-08	1	4	1	1	2	1	1	03/07/2012	43.5	52.7	64.2	Retainedtill24Mo	1	1	1	1	0	0
2317760	2317761	2	2015-08-03	19	2016-11-29	2017-03-22	22	1	0	0	0	1	1	1	1	2	2	2	1	#NULL!	1	1	#NULL!	0	0	38	2015-08-03	39	2016-11-29	39	2017-03-22	2	0	1	1	0	1	1	03/02/2009	78	93.9	97.6	Retainedtill24Mo	1	1	1	1	1	0
2318160	2318161	2	2015-06-03	14	#NULL!	#NULL!	31	3	0	#NULL!	#NULL!	1	1	#NULL!	1	2	9	9	1	#NULL!	#NULL!	1	0	#NULL!	#NULL!	39	2015-06-03	#NULL!	#NULL!	#NULL!	#NULL!	2	1	0	0	0	1	1	14/03/2013	26.6	#NULL!	#NULL!	AliveOnART	2	1	#NULL!	#NULL!	#NULL!	9
2321940	2321941	2	2016-04-07	8	#NULL!	#NULL!	31	4	0	#NULL!	#NULL!	1	1	#NULL!	1	2	9	9	1	#NULL!	#NULL!	1	0	#NULL!	#NULL!	39	2016-04-07	#NULL!	#NULL!	#NULL!	#NULL!	1	6	0	0	2	1	1	08/06/2006	118	#NULL!	#NULL!	AliveOnART	2	1	#NULL!	#NULL!	#NULL!	9
2322580	2322581	2	2015-11-11	13	2016-08-10	2017-09-20	26	4	0	0	0	1	1	1	1	2	2	2	1	#NULL!	1	1	0	0	0	39	2015-11-11	39	2016-08-10	39	2017-09-20	1	1	1	1	0	1	1	19/03/2015	7.7	16.7	30	Retainedtill24Mo	1	1	1	1	0	0
2322600	2322601	2	2015-11-11	11	2016-08-31	#NULL!	28	2	0	0	#NULL!	1	1	#NULL!	1	2	2	9	1	#NULL!	#NULL!	1	0	0	#NULL!	#NULL!	#NULL!	39	2016-08-31	#NULL!	#NULL!	1	6	1	0	2	1	1	05/07/2011	52.2	61.9	#NULL!	AliveOnART	1	1	1	1	0	9
2323570	2323571	2	2015-10-09	12	#NULL!	2017-09-21	39	4	1	#NULL!	0	1	1	1	1	2	9	2	1	1	1	1	0	#NULL!	0	39	2015-10-09	#NULL!	#NULL!	38	2017-09-21	0	6	0	1	2	1	1		#NULL!	#NULL!	#NULL!	Retainedtill24Mo	#NULL!	1	#NULL!	#NULL!	#NULL!	0
2323710	2323711	2	2015-10-12	15	#NULL!	#NULL!	24	2	0	#NULL!	#NULL!	1	1	#NULL!	1	2	9	9	1	#NULL!	#NULL!	1	0	#NULL!	#NULL!	38	2015-10-12	#NULL!	#NULL!	#NULL!	#NULL!	2	4	0	0	2	1	1	08/02/2007	104.1	#NULL!	#NULL!	AliveOnART	2	1	#NULL!	#NULL!	#NULL!	9
2324530	2324531	2	2015-10-19	15	2016-07-27	2017-07-26	39	4	1	0	1	1	1	1	1	2	2	2	1	1	1	1	0	0	0	39	2015-10-19	39	2016-07-27	39	2017-07-26	1	3	1	1	1	1	1	18/09/2013	25	34.3	46.3	Retainedtill24Mo	1	1	1	1	0	0
2324650	2324651	2	2015-10-19	6	2016-09-07	2017-09-27	25	2	0	#NULL!	0	1	1	1	1	2	9	2	1	#NULL!	1	1	0	#NULL!	0	39	2015-10-19	38	2016-09-07	38	2017-09-27	2	4	1	1	2	1	1	08/04/2015	6.4	17	29.6	Retainedtill24Mo	1	1	#NULL!	#NULL!	1	0
2324680	2324681	2	2015-10-06	6	#NULL!	#NULL!	41	5	0	#NULL!	#NULL!	1	1	#NULL!	1	2	9	9	1	#NULL!	#NULL!	1	0	#NULL!	#NULL!	59894	2015-10-06	#NULL!	#NULL!	#NULL!	#NULL!	1	4	0	0	2	1	1	11/11/2014	10.8	#NULL!	#NULL!	AliveOnART	2	1	#NULL!	#NULL!	#NULL!	9
2324740	2324741	2	2015-10-08	7	2016-09-14	2017-09-20	29	2	0	0	0	1	1	1	1	2	2	2	1	#NULL!	1	1	0	0	0	39	2015-10-08	38	2016-09-14	39	2017-09-20	2	2	1	1	1	1	1		#NULL!	#NULL!	#NULL!	Retainedtill24Mo	1	1	1	1	0	0
2324750	2324751	2	2015-10-08	16	2016-09-14	2017-04-05	35	4	1	0	0	1	1	1	1	2	2	2	1	#NULL!	1	1	0	0	0	39	2015-10-08	39	2016-09-14	39	2017-04-05	1	0	1	1	0	1	1	09/06/2010	64	75.2	81.9	Retainedtill24Mo	1	1	1	1	0	0
2325180	2325181	2	2016-05-13	14	#NULL!	#NULL!	32	3	0	#NULL!	#NULL!	1	1	#NULL!	1	2	9	9	1	#NULL!	#NULL!	1	0	#NULL!	#NULL!	39	2016-05-13	#NULL!	#NULL!	#NULL!	#NULL!	2	4	0	0	2	1	1	07/06/2007	107.2	#NULL!	#NULL!	AliveOnART	2	1	#NULL!	#NULL!	#NULL!	9
2325240	2325241	2	2016-03-30	21	#NULL!	2017-09-06	28	4	0	#NULL!	0	1	1	1	1	2	9	2	1	#NULL!	1	1	0	#NULL!	0	39	2016-03-30	#NULL!	#NULL!	39	2017-09-06	1	4	0	1	2	1	1	17/04/2014	23.4	#NULL!	40.6	Retainedtill24Mo	#NULL!	1	#NULL!	#NULL!	#NULL!	0
2326110	2326111	2	2016-02-10	7	#NULL!	#NULL!	28	2	0	#NULL!	#NULL!	1	1	#NULL!	1	2	9	9	1	#NULL!	#NULL!	1	0	#NULL!	#NULL!	39	2016-02-10	#NULL!	#NULL!	#NULL!	#NULL!	2	4	0	0	2	1	1	21/06/2011	55.6	#NULL!	#NULL!	AliveOnART	2	1	#NULL!	#NULL!	#NULL!	9
2326130	2326131	2	2016-02-11	10	2017-03-17	#NULL!	27	1	0	0	#NULL!	1	1	#NULL!	1	2	2	9	1	#NULL!	#NULL!	1	0	0	#NULL!	39	2016-02-11	39	2017-03-17	#NULL!	#NULL!	3	0	1	0	0	1	1		#NULL!	#NULL!	#NULL!	AliveOnART	1	1	1	1	0	9
2326170	2326171	2	2016-02-11	11	2017-02-22	#NULL!	21	3	0	0	#NULL!	1	1	#NULL!	1	2	2	9	1	#NULL!	#NULL!	1	0	0	#NULL!	39	2016-02-11	39	2017-02-22	#NULL!	#NULL!	0	6	1	0	2	1	1	22/10/2012	39.6	52	#NULL!	AliveOnART	1	1	1	1	0	9
2326690	2326691	2	2016-02-17	17	2017-06-28	2017-10-25	32	5	0	0	0	1	1	1	1	2	2	2	1	#NULL!	1	1	0	0	0	39	2016-02-17	#NULL!	#NULL!	39	2017-06-28	1	6	1	1	2	1	1	01/04/2015	10.5	26.9	26.9	Retainedtill24Mo	1	1	#NULL!	#NULL!	0	0
2327930	2327931	2	2016-04-19	14	#NULL!	#NULL!	30	1	0	#NULL!	#NULL!	1	1	#NULL!	1	2	9	9	1	1	#NULL!	1	2	#NULL!	#NULL!	38	2016-04-19	#NULL!	#NULL!	#NULL!	#NULL!	2	0	0	0	0	1	1		#NULL!	#NULL!	#NULL!	AliveOnART	2	1	#NULL!	#NULL!	#NULL!	9
2327970	2327971	2	2016-04-19	6	2017-08-09	#NULL!	31	5	0	1	#NULL!	1	1	#NULL!	1	2	2	9	1	#NULL!	#NULL!	1	0	0	#NULL!	38	2016-04-19	#NULL!	#NULL!	208	2017-08-09	1	4	1	0	2	1	1	17/10/2012	42.1	57.7	57.7	AliveOnART	1	1	#NULL!	#NULL!	0	9
2328130	2328131	2	2015-08-12	18	2016-06-15	2017-10-22	28	3	0	0	0	1	1	1	1	2	2	2	1	1	1	1	0	0	0	38	2015-08-12	39	2016-06-15	39	2017-10-22	2	4	1	1	2	1	1		#NULL!	#NULL!	#NULL!	Retainedtill24Mo	1	1	1	1	0	0
2328510	2328511	2	2016-02-17	20	2016-09-30	2017-10-25	19	1	0	0	0	1	1	1	1	2	2	2	1	#NULL!	1	1	0	0	0	2228	2016-02-17	4862	2016-09-30	6413	2017-10-25	2	0	1	1	0	1	1	10/04/2008	94.2	101.7	114.5	Retainedtill24Mo	1	1	1	1	0	0
2328530	2328531	2	2016-02-17	13	2017-03-03	2017-11-01	38	7	0	0	0	1	1	1	1	2	2	2	1	#NULL!	1	1	0	0	0	39	2016-02-17	39	2017-03-08	38	2017-11-01	1	4	1	1	2	1	1	02/03/2010	71.5	84.2	92	Retainedtill24Mo	1	1	1	1	0	0
2328670	2328671	2	2015-08-19	9	#NULL!	#NULL!	35	4	0	#NULL!	#NULL!	1	1	#NULL!	1	2	9	9	1	#NULL!	#NULL!	1	0	#NULL!	#NULL!	39	2015-08-19	#NULL!	#NULL!	#NULL!	#NULL!	1	1	0	0	0	1	1		#NULL!	#NULL!	#NULL!	AliveOnART	2	1	#NULL!	#NULL!	#NULL!	9
2328850	2328851	2	2016-01-25	6	2017-03-01	2017-11-08	42	7	0	0	0	1	1	1	1	2	2	2	1	#NULL!	1	1	0	0	0	38	2016-01-25	39	2017-03-01	39	2017-11-08	1	1	1	1	0	1	1	08/05/2013	32.6	45.8	54	Retainedtill24Mo	1	1	1	1	0	0
2328940	2328941	2	2015-08-19	6	2016-09-14	2017-09-27	20	2	0	0	0	1	1	1	1	2	2	2	1	#NULL!	1	1	1	0	1	2017	2015-08-19	4042	2016-09-14	4276	2017-09-27	1	4	1	1	2	1	1	17/02/2011	54.1	66.9	79.3	Retainedtill24Mo	1	1	1	1	0	0
2329010	2329011	2	2015-08-19	7	2016-06-29	2017-05-03	37	6	0	0	0	1	1	1	1	2	2	2	1	#NULL!	1	1	0	0	0	38	2015-08-19	38	2016-06-29	75	2017-05-03	1	5	1	1	9	1	1	26/10/2011	45.8	56.1	66.2	Retainedtill24Mo	1	1	1	1	0	0
2329220	2329221	2	2016-02-02	6	2016-11-29	#NULL!	26	1	0	0	#NULL!	1	1	#NULL!	1	2	2	9	1	#NULL!	#NULL!	1	0	0	#NULL!	39	2016-02-03	39	2016-11-29	#NULL!	#NULL!	2	0	1	0	0	1	1	27/02/2014	23.2	33.1	#NULL!	AliveOnART	1	1	1	1	0	9
2329900	2329901	2	2015-09-22	12	#NULL!	#NULL!	35	5	0	#NULL!	#NULL!	1	1	#NULL!	1	2	9	9	1	#NULL!	#NULL!	1	0	#NULL!	#NULL!	39	2015-09-22	#NULL!	#NULL!	#NULL!	#NULL!	2	3	0	0	1	1	1	13/08/2009	73.3	#NULL!	#NULL!	AliveOnART	2	1	#NULL!	#NULL!	#NULL!	9
2330030	2330031	2	2015-09-21	12	2016-09-21	2017-06-28	37	6	0	0	0	1	1	1	1	2	2	2	1	#NULL!	1	1	0	0	0	39	2015-09-21	39	2016-09-21	39	2017-06-28	1	6	1	1	2	1	1	14/02/2013	31.2	43.2	52.5	Retainedtill24Mo	1	1	1	1	0	0
2330140	2330141	2	2015-11-12	8	#NULL!	#NULL!	23	2	0	#NULL!	#NULL!	1	1	#NULL!	1	2	9	9	1	#NULL!	#NULL!	1	0	#NULL!	#NULL!	39	2015-11-12	#NULL!	#NULL!	#NULL!	#NULL!	1	6	0	0	2	1	1	15/02/2007	104.9	#NULL!	#NULL!	AliveOnART	2	1	#NULL!	#NULL!	#NULL!	9
2330290	2330291	2	2015-07-31	14	#NULL!	#NULL!	30	2	0	#NULL!	#NULL!	1	1	#NULL!	1	2	9	9	1	#NULL!	#NULL!	1	0	#NULL!	#NULL!	39	2015-07-31	#NULL!	#NULL!	#NULL!	#NULL!	1	1	0	0	0	1	1		#NULL!	#NULL!	#NULL!	AliveOnART	2	1	#NULL!	#NULL!	#NULL!	9
2330420	2330421	2	2015-09-16	12	#NULL!	2017-09-25	30	3	0	#NULL!	#NULL!	1	1	#NULL!	1	2	9	9	1	#NULL!	#NULL!	1	0	#NULL!	#NULL!	38	2015-09-16	#NULL!	#NULL!	39	2017-09-25	2	4	0	1	2	1	1	21/10/2011	46.8	#NULL!	71.1	Retainedtill24Mo	#NULL!	1	#NULL!	#NULL!	#NULL!	9
2330520	2330521	2	2015-07-09	7	#NULL!	#NULL!	34	5	0	#NULL!	#NULL!	1	1	#NULL!	1	2	9	9	1	#NULL!	#NULL!	1	0	#NULL!	#NULL!	39	2015-07-09	#NULL!	#NULL!	#NULL!	#NULL!	2	9	0	0	9	1	1		#NULL!	#NULL!	#NULL!	AliveOnART	2	1	#NULL!	#NULL!	#NULL!	9
2330880	2330881	2	2015-07-30	8	#NULL!	#NULL!	30	2	0	#NULL!	#NULL!	1	1	#NULL!	1	2	9	9	1	#NULL!	#NULL!	1	0	#NULL!	#NULL!	38	2015-07-30	#NULL!	#NULL!	#NULL!	#NULL!	2	0	0	0	0	1	1	20/01/2015	6.3	#NULL!	#NULL!	AliveOnART	2	1	#NULL!	#NULL!	#NULL!	9
3200120	3200121	3	2015-07-03	8	2016-05-20	2016-12-02	33	5	0	0	0	1	1	1	1	2	2	2	1	#NULL!	1	1	0	0	0	3480	2015-06-29	39	2016-05-20	39	2016-12-02	1	6	1	1	2	1	1	17/08/2010	58.4	69.1	75.5	Retainedtill24Mo	1	1	1	1	0	0
3200250	3200251	3	2015-07-08	8	2016-05-25	2017-03-31	34	5	0	0	1	1	1	1	1	2	2	2	1	#NULL!	1	1	0	2	0	39	2015-07-08	2629	2016-05-25	#NULL!	#NULL!	2	2	1	1	1	1	1	05/10/2007	93.1	103.7	113.9	Retainedtill24Mo	1	1	3	2	1	1
3200590	3200591	3	2015-07-28	12	2016-05-13	#NULL!	21	2	0	0	#NULL!	1	1	#NULL!	1	2	1	9	1	#NULL!	#NULL!	2	2	#NULL!	#NULL!	6940	2015-07-28	1760	2016-05-13	#NULL!	#NULL!	1	4	1	0	2	1	1	28/07/2015	0	9.5	#NULL!	LTF from Study,	1	1	#NULL!	#NULL!	1	9
3201100	3201101	3	2015-08-17	6	2016-10-05	#NULL!	18	1	0	0	#NULL!	1	1	#NULL!	1	2	2	9	1	#NULL!	#NULL!	1	0	0	#NULL!	12986	2015-08-17	1272	2016-10-05	#NULL!	#NULL!	2	0	1	0	0	1	1	30/12/2013	19.6	33.2	#NULL!	AliveOnART	1	1	1	1	0	9
3201170	3201171	3	2015-08-07	9	2016-07-08	2017-04-07	31	5	0	0	0	1	1	1	1	2	2	2	1	#NULL!	1	1	0	0	0	39	2015-08-07	39	2016-07-08	39	2017-07-07	1	2	1	1	1	1	1	19/01/2012	42.6	53.6	65.6	Retainedtill24Mo	1	1	1	1	0	0
3201280	3201281	3	2015-08-07	7	2016-07-08	#NULL!	32	5	0	0	#NULL!	1	1	#NULL!	1	2	2	9	1	1	#NULL!	#NULL!	1	0	#NULL!	39	2015-08-07	39	2016-07-08	#NULL!	#NULL!	1	4	1	0	2	1	1		#NULL!	#NULL!	#NULL!	TO	1	1	1	1	0	9
3201290	3201291	3	2015-08-07	7	2016-06-17	#NULL!	25	3	0	0	#NULL!	1	1	#NULL!	1	2	2	9	1	#NULL!	#NULL!	1	1	0	#NULL!	39	2015-08-07	39	2016-06-17	#NULL!	#NULL!	1	1	1	0	0	1	1	07/12/2011	44	54.3	#NULL!	AliveOnART	1	1	1	1	0	9
3201330	3201331	3	2015-06-24	16	2016-03-11	2016-11-02	39	5	0	0	0	1	1	1	1	2	2	2	1	#NULL!	1	1	0	0	0	39	2015-06-24	39	2016-03-21	#NULL!	#NULL!	1	6	1	1	2	1	1	31/03/2010	62.8	71.7	79.1	Retainedtill24Mo	1	1	1	1	0	0
3201420	3201421	3	2015-06-29	7	2016-05-25	2017-03-10	35	4	0	0	0	1	1	1	1	2	2	2	1	#NULL!	1	1	0	0	0	3090	2015-06-29	39	2016-05-25	10444	2017-03-10	1	1	1	1	0	1	1	13/05/2014	13.5	24.4	33.9	Retainedtill24Mo	1	1	1	1	0	0
3201600	3201601	3	2015-08-11	15	2016-04-18	#NULL!	29	3	0	0	#NULL!	1	1	#NULL!	1	2	2	9	1	#NULL!	#NULL!	1	0	0	#NULL!	39	2015-08-11	39	2016-04-18	#NULL!	#NULL!	1	6	1	0	2	1	1	11/08/2015	0	8.2	#NULL!	AliveOnART	1	1	1	1	0	9
3201640	3201641	3	2015-10-05	6	2016-09-07	2017-09-13	30	3	0	0	0	1	1	1	1	2	2	2	1	#NULL!	1	1	0	0	0	39	2015-10-05	39	2016-09-07	39	2017-09-13	0	1	1	1	0	1	1	03/12/2012	34.1	45.1	57.3	Retainedtill24Mo	1	1	1	1	0	0
3201670	3201671	3	2015-08-11	5	2016-07-22	2017-07-21	34	7	0	0	0	1	1	1	1	2	2	2	1	#NULL!	1	1	0	0	0	39	2015-08-11	39	2016-07-22	#NULL!	#NULL!	1	2	1	1	1	1	1	06/01/2015	7.2	18.5	30.5	Retainedtill24Mo	1	1	1	1	0	0
3201880	3201881	3	2015-09-11	7	2016-07-27	2017-05-24	21	2	0	0	0	1	1	1	1	2	2	2	1	#NULL!	1	1	0	2	0	39	2015-09-11	39	2016-07-27	38	2017-05-24	1	4	1	1	2	1	1	17/09/2014	11.8	22.3	32.2	Retainedtill24Mo	1	1	3	2	1	1
3202380	3202381	3	2015-09-03	6	2016-07-25	2017-08-10	20	2	0	0	1	1	1	1	1	2	2	2	1	#NULL!	1	1	0	0	0	39	2015-09-03	39	2016-07-25	39	2017-08-10	1	6	1	1	2	1	1	14/12/2012	32.6	43.4	55.9	Retainedtill24Mo	1	1	1	1	0	0
3203600	3203601	3	2015-08-13	9	2016-06-17	2017-08-22	42	6	0	0	0	1	1	1	1	2	2	2	1	#NULL!	1	1	0	0	0	39	2015-08-12	39	2016-06-17	39	2017-08-22	0	2	1	1	1	1	1	01/12/2011	44.4	54.5	68.7	Retainedtill24Mo	1	1	1	1	0	0
3204080	3204081	3	2015-11-12	7	2016-09-07	2017-07-07	36	5	1	0	0	1	1	1	1	2	2	2	1	#NULL!	1	1	0	0	1	39	2015-11-12	39	2016-09-07	39	2017-07-07	1	6	1	1	2	1	1	16/08/2011	50.9	60.7	70.7	Retainedtill24Mo	1	1	1	1	0	0
3204560	3204561	3	2015-10-22	15	2016-08-19	2017-07-20	27	5	0	0	0	1	1	1	1	2	2	2	1	#NULL!	1	1	0	0	0	39	2015-10-22	39	2016-08-19	#NULL!	#NULL!	1	6	1	1	2	1	1	20/07/2010	63.1	73	84	Retainedtill24Mo	1	1	1	1	0	0
3204640	3204641	3	2015-10-19	6	2016-09-06	2017-09-08	29	4	0	0	0	1	1	1	1	2	2	2	1	#NULL!	1	1	2	2	0	1019	2015-10-19	1470	2016-09-06	223	2017-09-08	2	4	1	1	2	1	1	18/07/2012	39	49.6	61.7	Retainedtill24Mo	1	1	3	2	2	2
3900050	3900051	3	2015-08-14	10	#NULL!	2017-07-07	31	4	0	#NULL!	0	1	1	1	1	2	9	2	1	#NULL!	1	1	0	#NULL!	0	39	2015-08-14	#NULL!	#NULL!	#NULL!	#NULL!	1	2	0	1	1	1	1	11/10/2011	46.1	#NULL!	68.9	Retainedtill24Mo	#NULL!	1	#NULL!	#NULL!	#NULL!	0
3900060	3900061	3	2015-08-19	25	#NULL!	#NULL!	32	4	0	#NULL!	#NULL!	1	1	#NULL!	1	2	9	9	1	1	#NULL!	1	0	#NULL!	#NULL!	39	2015-08-19	#NULL!	#NULL!	#NULL!	#NULL!	1	1	0	0	0	1	1		#NULL!	#NULL!	#NULL!	AliveOnART	2	1	#NULL!	#NULL!	#NULL!	9
3900160	3900161	3	2015-08-19	12	2016-06-15	2017-06-15	38	4	0	0	0	1	1	1	1	2	2	2	1	#NULL!	1	1	0	0	0	39	2015-08-19	39	2016-06-15	39	2017-06-15	1	6	1	1	2	1	1	14/01/2014	19.2	29	41	Retainedtill24Mo	1	1	1	1	0	0
3900220	3900221	3	2015-09-14	25	2016-04-18	2017-03-23	27	2	0	0	0	1	1	1	1	2	2	2	1	#NULL!	1	1	0	0	0	39	2015-09-14	39	2016-04-18	38	2017-03-23	0	0	1	1	0	1	1	16/08/2013	24.9	32.1	43.2	Retainedtill24Mo	1	1	1	1	0	0
3900230	3900231	3	2015-10-25	15	2016-08-29	2017-07-17	31	5	0	0	0	1	1	1	1	2	2	2	1	#NULL!	1	1	0	0	0	38	2015-09-25	#NULL!	#NULL!	#NULL!	#NULL!	1	2	1	1	1	1	1	02/07/2009	74.8	85.9	96.5	Retainedtill24Mo	1	1	#NULL!	#NULL!	0	0
3900390	3900391	3	2015-09-04	15	2016-07-12	2017-05-23	35	6	0	0	0	1	1	1	1	2	2	2	1	#NULL!	1	1	0	0	0	39	2015-09-04	39	2016-07-12	39	2017-05-23	2	1	1	1	0	1	1	31/01/2014	19.1	29.4	39.8	Retainedtill24Mo	1	1	1	1	0	0
3900410	3900411	3	2015-09-04	6	#NULL!	2017-08-18	36	6	0	#NULL!	0	1	1	1	1	2	9	2	1	#NULL!	1	1	0	#NULL!	0	39	2015-09-04	#NULL!	#NULL!	320	2017-08-21	0	4	0	1	2	1	1	20/03/2009	77.5	#NULL!	101	Retainedtill24Mo	#NULL!	1	#NULL!	#NULL!	#NULL!	0
3900490	3900491	3	2015-09-30	14	2016-07-21	2017-07-04	33	3	0	0	0	1	1	1	1	2	2	2	1	#NULL!	1	1	0	0	0	38	2015-09-30	#NULL!	#NULL!	39	2017-07-04	1	1	1	1	0	1	1	27/01/2011	56.1	65.8	77.2	Retainedtill24Mo	1	1	#NULL!	#NULL!	0	0
3901550	3901551	3	2015-07-17	21	#NULL!	2017-02-22	35	4	0	#NULL!	0	1	1	1	1	2	9	2	1	#NULL!	1	1	0	#NULL!	0	39	2015-07-17	#NULL!	#NULL!	38	2017-02-22	1	1	0	1	0	1	1	24/05/2012	37.8	#NULL!	56.9	Retainedtill24Mo	#NULL!	1	#NULL!	#NULL!	#NULL!	0
3901750	3901751	3	2015-08-10	6	2016-07-13	2017-07-11	36	4	0	0	0	1	1	1	1	2	2	2	1	#NULL!	1	1	0	0	0	39	2015-08-10	39	2016-07-13	#NULL!	#NULL!	1	2	1	1	1	1	1	28/11/2011	44.4	55.5	67.4	Retainedtill24Mo	1	1	1	1	0	0
3901780	3901781	3	2015-08-21	5	#NULL!	#NULL!	39	7	0	#NULL!	#NULL!	1	1	#NULL!	1	2	9	9	1	#NULL!	#NULL!	1	2	#NULL!	#NULL!	39	2015-08-21	#NULL!	#NULL!	#NULL!	#NULL!	0	4	0	0	2	1	1	05/07/2013	25.5	#NULL!	#NULL!	AliveOnART	2	1	#NULL!	#NULL!	#NULL!	9
3901790	3901791	3	2015-07-22	8	2016-06-01	#NULL!	34	4	2	0	#NULL!	1	1	#NULL!	1	2	2	9	1	#NULL!	#NULL!	1	0	2	#NULL!	39	2015-07-22	38	2016-06-01	#NULL!	#NULL!	1	2	1	0	1	1	1	22/06/2010	61	71.3	#NULL!	AliveOnART	1	1	3	2	1	9
3901840	3901841	3	2015-08-05	6	2016-07-08	2017-07-31	31	4	0	0	0	1	1	1	1	2	2	2	1	#NULL!	1	1	0	0	0	39	2015-08-05	39	2016-07-08	38	2017-07-31	1	4	1	1	2	1	1	02/09/2009	71.1	82.2	95	Retainedtill24Mo	1	1	1	1	0	0
3901960	3901961	3	2015-07-24	6	2016-07-04	2017-07-05	26	3	0	0	0	1	1	1	1	2	2	2	1	#NULL!	1	1	0	0	0	39	2015-07-24	39	2016-07-04	39	2017-07-05	2	2	1	1	1	1	1	27/01/2012	41.9	53.2	65.3	Retainedtill24Mo	1	1	1	1	0	0
3902020	3902021	3	2015-07-10	16	2016-04-26	#NULL!	38	4	0	1	#NULL!	1	1	#NULL!	1	2	2	9	1	#NULL!	#NULL!	1	0	0	#NULL!	39	2015-07-10	39	2016-04-20	#NULL!	#NULL!	0	1	1	0	0	1	1	13/06/2014	12.9	22.2	#NULL!	AliveOnART	1	1	1	1	0	9
3902030	3902031	3	2015-08-10	6	2016-06-30	2017-06-21	27	6	0	0	0	1	1	1	1	2	2	2	1	#NULL!	1	1	0	0	0	39	2015-08-10	39	2016-06-30	39	2017-06-21	0	2	1	1	1	1	1	24/05/2013	26.5	37.2	48.9	Retainedtill24Mo	1	1	1	1	0	0
3902050	3902051	3	2015-07-15	6	2016-06-30	2017-06-13	33	5	0	0	0	1	1	1	1	2	2	2	1	#NULL!	1	1	0	0	0	39	2015-07-15	39	2016-06-30	38	2017-06-13	0	2	1	1	1	1	1	16/03/2012	40	51.5	62.9	Retainedtill24Mo	1	1	1	1	0	0
3902070	3902071	3	2015-07-17	20	2016-04-29	2017-03-15	28	5	0	0	0	1	1	1	1	2	2	2	1	#NULL!	1	1	1	0	0	38	2015-07-17	39	2016-04-28	39	2017-03-15	1	2	1	1	1	1	1	11/11/2013	20.2	29.6	40.1	Retainedtill24Mo	1	1	1	1	0	0
3902090	3902091	3	2015-07-17	6	2016-06-22	2017-06-08	27	3	0	0	0	1	1	1	1	2	2	2	1	#NULL!	1	1	0	0	0	70	2015-07-17	634	2016-06-22	2483	2017-06-08	1	2	1	1	1	1	1	12/08/2008	83.2	94.3	105.9	Retainedtill24Mo	1	1	1	1	0	0
3902110	3902111	3	2015-07-15	5	2016-06-23	2017-06-12	36	2	0	0	0	1	1	1	1	2	2	2	1	#NULL!	1	1	0	0	0	39	2015-07-15	39	2016-06-23	39	2017-06-13	2	1	1	1	0	1	1	08/01/2004	138.2	149.5	161.2	Retainedtill24Mo	1	1	1	1	0	0
3902140	3902141	3	2015-07-17	10	2016-05-12	2017-05-09	23	2	0	0	0	1	1	1	1	2	2	2	1	#NULL!	1	1	0	0	0	39	2015-07-17	39	2016-04-12	38	2017-05-09	2	1	1	1	0	1	1	05/10/2012	33.4	42.2	55.1	Retainedtill24Mo	1	1	1	1	0	0
3902180	3902181	3	2015-07-08	7	2016-06-15	2017-05-17	36	5	0	0	1	1	1	1	1	2	2	2	1	#NULL!	1	1	1	1	0	39	2015-07-08	39	2016-06-15	#NULL!	#NULL!	1	4	1	1	2	1	1	01/10/2009	69.2	80.5	91.5	Retainedtill24Mo	1	1	2	1	0	0
3902260	3902261	3	2015-08-26	21	#NULL!	2017-04-03	24	3	0	#NULL!	0	1	1	1	1	2	9	2	1	#NULL!	1	1	0	#NULL!	0	5846	2015-08-26	#NULL!	#NULL!	38	2017-04-03	2	2	0	1	1	1	1	04/07/2005	121.7	#NULL!	141	Retainedtill24Mo	#NULL!	1	#NULL!	#NULL!	#NULL!	0
3902300	3902301	3	2015-08-26	9	2016-07-04	#NULL!	29	4	0	0	#NULL!	1	1	#NULL!	1	2	2	9	1	#NULL!	#NULL!	1	0	0	#NULL!	39	2015-08-26	39	2016-07-04	#NULL!	#NULL!	1	2	1	0	1	1	1	08/10/2009	70.6	80.9	#NULL!	AliveOnART	1	1	1	1	0	9
3902310	3902311	3	2015-07-08	11	#NULL!	#NULL!	29	4	0	#NULL!	#NULL!	1	1	#NULL!	1	2	9	9	1	#NULL!	#NULL!	1	0	#NULL!	#NULL!	39	2015-07-08	#NULL!	#NULL!	#NULL!	#NULL!	1	4	0	0	2	1	1	18/05/2011	49.7	#NULL!	#NULL!	AliveOnART	2	1	#NULL!	#NULL!	#NULL!	9
3902360	3902361	3	2015-07-30	6	2016-07-21	2017-06-14	44	7	0	0	0	1	1	1	1	2	2	2	1	#NULL!	1	1	0	0	0	39	2015-07-31	39	2016-07-21	39	2017-06-14	1	1	1	1	0	1	1	13/01/2014	18.6	30.3	41	Retainedtill24Mo	1	1	1	1	0	0
3902560	3902561	3	2015-07-01	17	#NULL!	#NULL!	21	2	0	#NULL!	#NULL!	1	1	#NULL!	1	2	9	9	1	#NULL!	#NULL!	1	0	#NULL!	#NULL!	39	2015-07-01	#NULL!	#NULL!	#NULL!	#NULL!	1	0	0	0	0	1	1	30/12/2013	18	#NULL!	#NULL!	AliveOnART	2	1	#NULL!	#NULL!	#NULL!	9
3902630	3902631	3	2015-07-01	5	2016-05-31	2017-05-03	26	2	1	0	0	1	1	1	1	2	2	2	1	#NULL!	1	1	0	0	0	39	2015-07-01	39	2016-05-31	38	2017-05-03	1	3	1	1	1	1	1	20/12/2013	18.4	29.4	40.4	Retainedtill24Mo	1	1	1	1	0	0
3902700	3902701	3	2015-07-29	15	2016-05-03	2017-04-25	38	5	0	0	0	1	1	1	1	2	2	2	1	#NULL!	1	1	0	0	0	39	2015-07-29	39	2016-05-03	39	2017-04-24	1	1	1	1	0	1	1	11/12/2013	19.6	28.7	40.4	Retainedtill24Mo	1	1	1	1	0	0
3902710	3902711	3	2015-07-02	6	#NULL!	#NULL!	38	3	0	#NULL!	#NULL!	1	1	#NULL!	1	2	9	9	1	#NULL!	#NULL!	1	0	#NULL!	#NULL!	39	2015-07-02	#NULL!	#NULL!	#NULL!	#NULL!	1	0	0	0	0	1	1	29/01/2015	5.1	#NULL!	#NULL!	AliveOnART	2	1	#NULL!	#NULL!	#NULL!	9
3904650	3904651	3	2015-08-10	4	2016-08-15	2017-07-12	33	5	0	0	0	1	1	1	1	2	2	2	1	#NULL!	1	1	0	0	0	39	2015-08-10	39	2016-08-15	#NULL!	#NULL!	1	6	1	1	2	1	1	09/08/2012	36	48.2	59.1	Retainedtill24Mo	1	1	1	1	0	0
3904660	3904661	3	2015-08-17	17	#NULL!	#NULL!	37	5	0	#NULL!	#NULL!	1	1	#NULL!	1	2	9	9	1	#NULL!	#NULL!	1	0	#NULL!	#NULL!	39	2015-08-17	#NULL!	#NULL!	#NULL!	#NULL!	2	6	0	0	2	1	1	12/12/2013	20.2	#NULL!	#NULL!	AliveOnART	2	1	#NULL!	#NULL!	#NULL!	9
3904700	3904701	3	2015-08-17	6	2016-07-21	2017-07-07	26	5	0	0	0	1	1	1	1	2	2	2	1	#NULL!	1	1	0	0	0	39	2015-08-17	39	2016-07-21	#NULL!	#NULL!	1	6	1	1	2	1	1	13/03/2013	29.1	40.3	51.8	Retainedtill24Mo	1	1	1	1	0	0
3904780	3904781	3	2015-08-17	20	2016-05-19	2017-03-28	34	4	0	0	0	1	1	1	1	2	2	2	1	#NULL!	1	1	0	0	0	39	2015-08-17	38	2016-05-19	38	2017-03-28	1	2	1	1	1	1	1	11/01/2011	55.2	64.3	74.6	Retainedtill24Mo	1	1	1	1	0	0
3904880	3904881	3	2015-08-21	7	2016-10-28	2017-07-14	29	4	2	0	0	1	1	1	1	2	2	2	1	#NULL!	1	1	0	0	0	39	2015-08-21	#NULL!	#NULL!	36	2017-07-14	1	4	1	1	2	1	1	01/09/2010	59.7	73.9	82.4	Retainedtill24Mo	1	1	#NULL!	#NULL!	0	0
3904980	3904981	3	2015-08-12	6	2016-08-04	2017-06-29	26	4	0	0	0	1	1	1	1	2	2	2	1	#NULL!	1	1	0	0	0	39	2015-08-12	39	2016-08-04	39	2017-06-29	1	4	1	1	2	1	1	08/03/2012	41.1	52.9	63.7	Retainedtill24Mo	1	1	1	1	0	0
4300640	4300641	3	2015-07-15	16	2016-06-29	2017-03-27	32	3	0	0	0	1	1	1	1	2	2	2	1	#NULL!	1	1	2	0	0	39	2015-07-15	39	2016-06-29	1470	2017-03-27	2	1	1	1	0	1	1	13/08/2015	#NULL!	10.5	19.5	Retainedtill24Mo	1	1	1	1	1	1
4301540	4301541	3	2015-10-01	8	2016-08-30	2017-08-16	40	6	0	0	0	1	1	1	1	2	2	2	1	#NULL!	1	1	0	0	0	39	2015-10-01	#NULL!	#NULL!	39	2017-08-16	1	6	1	1	2	1	1	08/06/2010	63.8	74.7	86.3	Retainedtill24Mo	1	1	#NULL!	#NULL!	0	0
4301640	4301641	3	2015-09-29	6	2016-08-24	2017-08-16	31	4	0	0	0	1	1	1	1	2	2	2	1	#NULL!	1	1	0	0	0	39	2015-09-29	39	2016-08-24	39	2017-08-16	2	3	1	1	1	1	1	09/08/2005	121.7	132.5	144.2	Retainedtill24Mo	1	1	1	1	0	0
4301830	4301831	3	2015-10-12	7	#NULL!	#NULL!	34	4	0	#NULL!	#NULL!	1	1	#NULL!	1	2	9	9	1	#NULL!	#NULL!	1	0	#NULL!	#NULL!	38	2015-10-12	#NULL!	#NULL!	#NULL!	#NULL!	1	4	0	0	2	1	1	13/09/2012	37	#NULL!	#NULL!	AliveOnART	2	1	#NULL!	#NULL!	#NULL!	9
4302020	4302021	3	2015-10-12	5	2016-09-08	2017-09-20	28	5	0	0	0	1	1	1	1	2	2	2	1	#NULL!	1	1	0	0	0	39	2015-10-12	39	2016-09-09	39	2017-09-20	2	4	1	1	2	1	1	04/12/2012	34.3	45.2	57.5	Retainedtill24Mo	1	1	1	1	0	0
4302460	4302461	3	2015-09-07	6	2016-07-27	2017-07-27	31	1	0	0	0	1	1	1	1	2	2	2	1	1	1	1	0	0	1	39	2015-09-07	39	2016-07-27	38	2017-07-27	2	0	1	1	0	1	1		#NULL!	#NULL!	#NULL!	Retainedtill24Mo	1	1	1	1	0	0
4302530	4302531	3	2015-09-07	6	2016-08-03	2017-07-12	24	3	0	0	0	1	1	1	1	2	2	2	1	#NULL!	1	1	0	0	0	39	2015-09-07	39	2016-08-03	39	2017-07-12	1	4	1	1	2	1	1	11/01/2013	31.9	42.7	54	Retainedtill24Mo	1	1	1	1	0	0
4302600	4302601	3	2015-09-02	8	2016-07-13	2017-07-11	32	6	0	0	0	1	1	1	1	2	2	2	1	#NULL!	1	1	2	2	0	39	2015-09-02	39	2016-07-13	39	2017-07-11	2	4	1	1	2	1	1		#NULL!	#NULL!	#NULL!	Retainedtill24Mo	1	1	3	2	2	2
4302660	4302661	3	2015-09-15	6	#NULL!	#NULL!	22	2	0	#NULL!	#NULL!	1	1	#NULL!	1	2	9	9	1	#NULL!	#NULL!	#NULL!	0	#NULL!	#NULL!	39	2015-09-15	#NULL!	#NULL!	#NULL!	#NULL!	1	4	0	0	2	1	1	17/07/2012	37.9	#NULL!	#NULL!	TO	#NULL!	1	#NULL!	#NULL!	#NULL!	9
4303110	4303111	3	2015-08-17	7	2016-07-11	2017-07-11	39	6	0	0	0	1	1	1	1	2	2	2	1	#NULL!	1	1	0	0	1	39	2015-08-17	39	2016-07-11	39	2017-07-11	2	4	1	1	2	1	1	06/02/2010	66.4	77.2	89.2	Retainedtill24Mo	1	1	1	1	0	0
4303140	4303141	3	2015-08-31	16	#NULL!	#NULL!	31	4	1	#NULL!	#NULL!	1	1	#NULL!	1	2	9	9	1	1	#NULL!	#NULL!	2	#NULL!	#NULL!	315	2015-08-31	#NULL!	#NULL!	#NULL!	#NULL!	0	6	0	0	2	1	1		#NULL!	#NULL!	#NULL!	TO	#NULL!	1	#NULL!	#NULL!	#NULL!	9
4303340	4303341	3	2015-08-19	7	2016-07-13	2017-07-12	34	3	0	0	0	1	1	1	1	2	2	2	1	#NULL!	1	1	0	1	0	39	2015-08-19	36	2016-07-13	39	2017-07-12	1	1	1	1	0	1	1	05/03/2011	53.5	64.3	76.2	Retainedtill24Mo	1	1	2	1	0	0
4303860	4303861	3	2015-08-31	7	2016-07-28	2017-07-12	32	6	0	1	0	1	1	1	1	2	2	2	1	#NULL!	1	1	2	0	0	11635	2015-08-31	14730	2016-07-28	15879	2017-07-12	1	6	1	1	2	1	1	17/02/2010	66.5	77.4	88.8	Retainedtill24Mo	1	1	1	1	1	1
4303990	4303991	3	2015-07-08	7	#NULL!	#NULL!	20	2	0	#NULL!	#NULL!	1	1	#NULL!	1	2	9	9	1	#NULL!	#NULL!	1	0	#NULL!	#NULL!	39	2015-07-08	#NULL!	#NULL!	#NULL!	#NULL!	2	6	0	0	2	1	1	05/01/2015	6.1	#NULL!	#NULL!	AliveOnART	2	1	#NULL!	#NULL!	#NULL!	9
4304250	4304251	3	2015-08-10	7	2016-06-25	2017-06-23	23	3	0	0	0	1	1	1	1	2	2	2	1	#NULL!	1	1	1	0	0	39	2015-08-10	39	2016-06-23	39	2017-06-23	2	1	1	1	0	1	1	29/09/2014	10.4	20.8	32.8	Retainedtill24Mo	1	1	1	1	0	0
4304270	4304271	3	2015-09-21	7	2016-08-24	2017-08-16	29	4	0	0	0	1	1	1	1	2	2	2	1	#NULL!	1	1	0	0	0	55	2015-09-21	36	2016-08-24	181	2017-08-16	1	6	1	1	2	1	1	28/10/2008	82.8	93.9	105.6	Retainedtill24Mo	1	1	1	1	0	0
4304320	4304321	3	2015-08-24	16	#NULL!	#NULL!	33	2	0	#NULL!	#NULL!	1	1	#NULL!	1	2	9	9	1	1	#NULL!	1	0	#NULL!	#NULL!	12895	2015-08-24	#NULL!	#NULL!	#NULL!	#NULL!	2	4	0	0	2	1	1		#NULL!	#NULL!	#NULL!	AliveOnART	2	1	#NULL!	#NULL!	#NULL!	9
4304730	4304731	3	2015-11-23	14	2016-08-24	2017-08-16	23	2	0	0	0	1	1	1	1	2	2	2	1	#NULL!	1	1	0	1	0	39	2015-11-23	39	2016-08-24	39	2017-08-16	1	1	1	1	0	1	1	15/09/2011	50.3	59.3	71	Retainedtill24Mo	1	1	2	1	0	0
4603250	4603251	3	2015-07-16	17	2016-05-15	#NULL!	27	2	0	0	#NULL!	1	1	#NULL!	1	2	2	9	1	#NULL!	#NULL!	1	0	0	#NULL!	39	2015-07-16	39	2016-03-15	#NULL!	#NULL!	2	1	1	0	0	1	1	26/10/2011	44.7	52.6	#NULL!	AliveOnART	1	1	1	1	0	9
4603290	4603291	3	2015-07-21	11	2016-05-13	2017-06-07	32	4	0	0	0	1	1	1	1	2	2	2	1	#NULL!	1	1	0	0	0	39	2015-07-21	39	2016-05-13	39	2017-06-07	2	2	1	1	1	1	1	23/02/2010	64.9	74.7	87.5	Retainedtill24Mo	1	1	1	1	0	0
4603340	4603341	3	2015-07-17	11	2016-05-27	2017-05-13	40	2	0	0	0	1	1	1	1	2	2	2	1	1	1	1	0	0	0	39	2015-07-17	39	2016-05-27	39	2017-05-13	3	1	1	1	0	1	1	18/04/2006	111	121.3	132.8	Retainedtill24Mo	1	1	1	1	0	0
4603400	4603401	3	2015-07-16	21	2016-03-17	2017-03-29	38	3	0	0	0	1	1	1	1	2	2	2	1	1	1	1	1	0	0	39	2015-07-16	39	2016-03-17	#NULL!	#NULL!	2	1	1	1	0	1	1		#NULL!	#NULL!	#NULL!	Retainedtill24Mo	1	1	1	1	0	0
4603430	4603431	3	2015-07-27	6	2016-09-02	2017-07-31	33	2	0	0	0	1	1	1	1	2	2	2	1	#NULL!	1	1	0	1	0	38	2015-07-27	39	2016-09-02	39	2017-07-31	1	4	1	1	2	1	1	03/06/2014	13.8	27	37.9	Retainedtill24Mo	1	1	2	1	0	0
4603460	4603461	3	2015-09-01	13	2016-06-10	2017-08-11	25	2	0	0	0	1	1	1	1	2	2	2	1	#NULL!	1	1	0	0	0	39	2015-09-01	39	2016-06-10	38	2017-08-11	2	1	1	1	0	1	1	21/05/2014	15.3	24.6	38.7	Retainedtill24Mo	1	1	1	1	0	0
4603890	4603891	3	2015-09-02	7	2016-07-20	2017-07-26	35	4	0	0	0	1	1	1	1	2	2	2	1	#NULL!	1	1	0	0	0	39	2015-09-02	39	2016-07-21	39	2017-07-26	1	1	1	1	0	1	1	19/01/2012	43.4	54.1	66.2	Retainedtill24Mo	1	1	1	1	0	0
4604010	4604011	3	2015-07-27	19	2016-10-31	#NULL!	25	3	0	0	#NULL!	1	1	#NULL!	1	2	2	9	1	#NULL!	#NULL!	1	0	0	#NULL!	39	2015-08-04	39	2016-10-31	#NULL!	#NULL!	1	4	1	0	2	1	1	23/05/2011	50.4	65.3	#NULL!	AliveOnART	1	1	1	1	0	9
4604040	4604041	3	2015-10-26	7	2016-09-15	#NULL!	27	2	0	0	#NULL!	1	1	#NULL!	1	2	2	9	1	#NULL!	#NULL!	1	0	0	#NULL!	39	2015-10-26	39	2016-09-15	#NULL!	#NULL!	1	1	1	0	0	1	1	29/10/2014	11.9	22.5	#NULL!	AliveOnART	1	1	1	1	0	9
4604070	4604071	3	2015-07-27	12	2016-05-13	2017-05-25	27	4	0	0	0	1	1	1	1	2	2	2	1	#NULL!	1	1	0	0	0	39	2015-07-27	39	2016-05-13	39	2017-05-25	0	4	1	1	2	1	1	07/02/2012	41.7	51.2	63.6	Retainedtill24Mo	1	1	1	1	0	0
4604090	4604091	3	2015-07-27	17	2016-04-15	#NULL!	38	6	0	0	#NULL!	1	1	#NULL!	1	2	2	9	1	#NULL!	#NULL!	1	0	0	#NULL!	39	2015-07-27	39	2016-04-15	#NULL!	#NULL!	1	4	1	0	2	1	1	06/05/2008	86.7	95.3	#NULL!	AliveOnART	1	1	1	1	0	9
5200060	5200061	4	2016-03-21	13	#NULL!	#NULL!	35	2	0	#NULL!	0	1	1	1	1	2	9	2	1	1	1	1	0	#NULL!	0	39	2016-03-21	#NULL!	#NULL!	39	2017-12-21	1	1	0	0	0	1	1		#NULL!	#NULL!	#NULL!	AliveOnART	2	1	#NULL!	#NULL!	#NULL!	9
5200380	5200381	4	2015-07-02	13	2016-04-05	2017-04-06	33	6	0	0	0	1	1	1	1	2	2	2	1	#NULL!	1	1	0	0	0	39	2015-07-02	39	2016-04-05	39	2017-04-06	1	4	1	1	2	1	1	02/08/2013	23	32.1	44.1	Retainedtill24Mo	1	1	1	1	0	0
5200590	5200591	4	2015-08-27	9	#NULL!	#NULL!	25	2	0	#NULL!	#NULL!	1	1	#NULL!	1	2	9	9	1	#NULL!	#NULL!	1	0	#NULL!	#NULL!	39	2015-08-27	#NULL!	#NULL!	#NULL!	#NULL!	2	1	0	0	0	1	1	16/07/2012	37.4	#NULL!	#NULL!	AliveOnART	2	1	#NULL!	#NULL!	#NULL!	9
5201040	5201041	4	2015-11-06	13	#NULL!	#NULL!	22	2	0	#NULL!	#NULL!	1	1	#NULL!	1	2	9	9	1	#NULL!	#NULL!	1	0	#NULL!	#NULL!	39	2015-11-06	#NULL!	#NULL!	#NULL!	#NULL!	1	1	0	0	0	1	1	07/08/2015	3	#NULL!	#NULL!	AliveOnART	2	1	#NULL!	#NULL!	#NULL!	9
5201490	5201491	4	2016-03-15	8	2017-01-30	#NULL!	35	3	0	0	#NULL!	1	1	#NULL!	1	2	2	9	1	#NULL!	#NULL!	1	0	0	#NULL!	39	2016-03-15	39	2017-01-30	#NULL!	#NULL!	2	1	1	0	0	1	1	11/02/2013	37.1	47.6	#NULL!	AliveOnART	1	1	1	1	0	9
5201830	5201831	4	2016-03-21	6	#NULL!	#NULL!	27	4	0	#NULL!	#NULL!	1	1	#NULL!	1	2	9	9	1	1	#NULL!	1	0	#NULL!	#NULL!	39	2016-03-21	#NULL!	#NULL!	#NULL!	#NULL!	1	4	0	0	2	1	1		#NULL!	#NULL!	#NULL!	AliveOnART	2	1	#NULL!	#NULL!	#NULL!	9
5202410	5202411	4	2016-01-26	17	2016-10-03	2017-10-05	37	4	1	0	0	1	1	#NULL!	1	2	1	1	1	1	#NULL!	2	0	#NULL!	#NULL!	38	2016-01-26	#NULL!	#NULL!	#NULL!	#NULL!	1	4	1	1	2	1	1		#NULL!	#NULL!	#NULL!	Retainedtill24Mo	1	1	#NULL!	#NULL!	#NULL!	9
5202500	5202501	4	2016-02-09	10	2016-11-28	2017-12-07	29	3	0	0	0	1	1	1	1	2	2	2	1	#NULL!	1	1	0	0	0	39	2016-01-09	39	2016-11-28	39	2017-12-07	2	1	1	1	0	1	1	18/02/2013	34.7	45.3	57.6	Retainedtill24Mo	1	1	1	1	0	0
5202840	5202841	4	2015-07-27	16	2016-04-29	2017-04-20	36	4	0	0	0	1	1	1	1	2	2	2	1	#NULL!	1	1	0	0	0	39	2015-07-27	55	2016-04-29	39	2017-04-20	2	1	1	1	0	1	1	13/08/2012	35.5	44.5	56.2	Retainedtill24Mo	1	1	1	1	0	0
5203500	5203501	4	2015-08-27	23	2016-03-22	#NULL!	31	5	0	0	#NULL!	1	1	#NULL!	1	2	2	9	1	#NULL!	#NULL!	1	0	0	#NULL!	#NULL!	#NULL!	8220	2016-03-22	#NULL!	#NULL!	1	4	1	0	2	1	1	14/10/2013	22.4	29.3	#NULL!	AliveOnART	1	1	1	1	0	9
5203710	5203711	4	2015-08-25	6	2017-02-16	2017-10-19	33	5	0	0	0	1	1	1	1	2	2	2	1	#NULL!	1	1	0	0	0	38	2015-08-25	39	2017-02-16	39	2017-10-19	1	6	1	1	2	1	1	05/01/2017	#NULL!	1.4	9.5	Retainedtill24Mo	1	1	1	1	0	0
5204120	5204121	4	2016-03-10	7	2017-02-16	#NULL!	21	3	0	0	#NULL!	1	1	#NULL!	1	2	2	9	1	#NULL!	#NULL!	1	0	0	#NULL!	8570	2016-03-10	39	2017-02-16	#NULL!	#NULL!	1	1	1	0	0	1	1	06/03/2015	12.1	23.3	#NULL!	AliveOnART	1	1	1	1	0	9
5204190	5204191	4	2016-03-04	7	2017-02-02	#NULL!	36	3	0	0	#NULL!	1	1	#NULL!	1	2	2	9	1	#NULL!	#NULL!	1	0	0	#NULL!	39	2016-03-04	39	2017-02-02	#NULL!	#NULL!	1	6	1	0	2	1	1	19/05/2005	129.5	140.4	#NULL!	AliveOnART	1	1	1	1	0	9
5204230	5204231	4	2016-03-04	6	2017-01-23	#NULL!	39	6	0	0	#NULL!	1	1	#NULL!	1	2	2	9	1	#NULL!	#NULL!	1	#NULL!	0	#NULL!	39	2016-03-04	39	2017-01-23	#NULL!	#NULL!	1	6	1	0	2	1	1	18/03/2013	35.5	46.2	#NULL!	AliveOnART	1	1	1	1	#NULL!	9
5204240	5204241	4	2016-03-04	14	2016-11-28	#NULL!	37	2	0	0	#NULL!	1	1	#NULL!	1	2	2	9	1	#NULL!	#NULL!	1	0	0	#NULL!	39	2016-03-04	39	2016-11-28	#NULL!	#NULL!	1	1	1	0	0	1	1		#NULL!	#NULL!	#NULL!	AliveOnART	1	1	1	1	0	9
5204910	5204911	4	2015-07-29	28	#NULL!	#NULL!	21	2	0	#NULL!	#NULL!	1	1	#NULL!	1	2	9	9	1	#NULL!	#NULL!	1	2	#NULL!	#NULL!	362977	2015-06-29	#NULL!	#NULL!	#NULL!	#NULL!	1	4	0	0	2	1	1	23/03/2015	3.2	#NULL!	#NULL!	AliveOnART	2	1	#NULL!	#NULL!	#NULL!	9
5205050	5205051	4	2015-06-26	18	2016-03-31	2017-03-02	33	2	0	0	0	1	1	1	1	2	2	2	1	1	1	1	0	0	0	39	2015-06-26	39	2016-03-31	39	2017-03-02	2	1	1	1	0	1	1	20/08/2015	#NULL!	7.4	18.4	Retainedtill24Mo	1	1	1	1	0	0
5205070	5205071	4	2015-07-09	19	2016-03-24	2017-06-01	32	4	2	0	#NULL!	1	1	#NULL!	1	2	2	1	1	#NULL!	#NULL!	2	0	0	#NULL!	39	2015-07-09	38	2016-03-24	#NULL!	#NULL!	0	1	1	1	0	1	1	02/04/2012	39.2	47.7	62	Retainedtill24Mo	1	1	1	1	0	0
5205110	5205111	4	2015-07-09	15	2016-03-31	2017-03-30	27	4	0	0	0	1	1	1	1	2	2	2	1	#NULL!	1	1	0	0	0	39	2015-07-13	39	2016-03-31	39	2017-03-30	2	1	1	1	0	1	1	02/12/2013	19.4	28	39.9	Retainedtill24Mo	1	1	1	1	0	0
5205480	5205481	4	2015-09-08	7	#NULL!	2017-09-14	31	6	0	#NULL!	0	1	1	1	1	2	9	2	1	#NULL!	1	1	2	#NULL!	0	14165	2015-09-08	#NULL!	#NULL!	77081	2017-09-14	1	6	0	1	2	1	1	30/01/2012	43.3	#NULL!	67.5	Retainedtill24Mo	#NULL!	1	#NULL!	#NULL!	#NULL!	1
5205770	5205771	4	2015-09-04	9	2016-07-07	2017-07-03	42	9	0	0	0	1	1	1	1	2	2	2	1	#NULL!	1	1	0	0	0	39	2015-09-04	39	2016-07-01	39	2017-07-03	0	1	1	1	0	1	1	05/12/2013	21	30.9	42.9	Retainedtill24Mo	1	1	1	1	0	0
5205800	5205801	4	2016-02-29	15	2016-11-30	2017-11-23	27	4	0	0	0	1	1	1	1	2	2	2	1	#NULL!	1	1	0	0	0	39	2016-02-29	39	2016-11-30	39	2017-11-23	1	6	1	1	2	1	1	12/11/2012	39.6	48.6	60.4	Retainedtill24Mo	1	1	1	1	0	0
5205920	5205921	4	2015-07-07	6	2016-05-25	2017-05-29	26	2	0	0	0	1	1	1	1	2	2	2	1	#NULL!	1	1	0	0	0	39	2015-07-07	38	2016-05-25	39	2017-05-29	2	1	1	1	0	1	1	31/03/2014	15.2	25.8	38	Retainedtill24Mo	1	1	1	1	0	0
5206180	5206181	4	2015-07-26	19	#NULL!	#NULL!	22	2	0	#NULL!	#NULL!	1	1	#NULL!	1	2	9	9	1	#NULL!	#NULL!	#NULL!	0	#NULL!	#NULL!	39	2015-06-26	#NULL!	#NULL!	#NULL!	#NULL!	1	6	0	0	2	1	1	08/03/2012	39.6	#NULL!	#NULL!	TO	#NULL!	1	#NULL!	#NULL!	#NULL!	9
5206240	5206241	4	2015-07-26	23	2016-05-12	2017-02-13	31	1	0	0	0	1	1	1	1	2	2	2	1	1	1	1	0	0	0	39	2015-06-26	39	2016-05-12	#NULL!	#NULL!	2	0	1	1	0	1	1		#NULL!	#NULL!	#NULL!	Retainedtill24Mo	1	1	1	1	0	0
5206320	5206321	4	2015-09-24	10	#NULL!	#NULL!	27	3	0	#NULL!	#NULL!	1	1	#NULL!	1	2	9	9	1	1	#NULL!	#NULL!	2	#NULL!	#NULL!	38	2015-09-24	#NULL!	#NULL!	#NULL!	#NULL!	1	1	0	0	0	1	1		#NULL!	#NULL!	#NULL!	TO	#NULL!	1	#NULL!	#NULL!	#NULL!	9
5206330	5206331	4	2015-08-06	23	#NULL!	#NULL!	27	3	0	#NULL!	#NULL!	1	1	#NULL!	1	2	9	9	1	#NULL!	#NULL!	1	0	#NULL!	#NULL!	39	2015-08-06	#NULL!	#NULL!	#NULL!	#NULL!	1	4	0	0	2	1	1	26/11/2012	32.3	#NULL!	#NULL!	AliveOnART	2	1	#NULL!	#NULL!	#NULL!	9
5206360	5206361	4	2015-09-21	6	2016-08-11	2017-08-10	27	3	0	0	0	1	1	1	1	2	2	2	1	#NULL!	1	1	0	0	0	38	2015-09-21	38	2016-08-11	38	2017-08-10	1	4	1	1	2	1	1	13/08/2013	25.3	35.9	47.9	Retainedtill24Mo	1	1	1	1	0	0
5206480	5206481	4	2015-09-21	11	2016-07-08	2017-07-13	35	3	0	0	0	1	1	1	1	2	2	2	1	#NULL!	1	1	0	#NULL!	0	14569	2015-09-21	13495	2016-07-08	11595	2017-07-13	1	4	1	1	2	1	1		#NULL!	#NULL!	#NULL!	Retainedtill24Mo	1	1	#NULL!	#NULL!	1	0
5206520	5206521	4	2015-09-21	7	2016-08-05	#NULL!	32	2	0	0	#NULL!	1	1	#NULL!	1	2	2	9	1	#NULL!	#NULL!	1	0	0	#NULL!	39	2015-09-21	39	2016-08-05	#NULL!	#NULL!	2	1	1	0	0	1	1	12/02/2015	7.3	17.8	#NULL!	AliveOnART	1	1	1	1	0	9
5206610	5206611	4	2015-09-29	5	#NULL!	#NULL!	22	3	0	#NULL!	#NULL!	1	1	#NULL!	1	2	9	9	1	1	#NULL!	1	0	#NULL!	#NULL!	38	2015-09-29	#NULL!	#NULL!	#NULL!	#NULL!	1	5	0	0	9	1	1		#NULL!	#NULL!	#NULL!	AliveOnART	2	1	#NULL!	#NULL!	#NULL!	9
5206680	5206681	4	2015-09-25	11	2016-07-11	2017-07-10	29	2	0	0	0	1	1	1	1	2	2	2	1	#NULL!	1	1	0	0	0	39	2015-09-25	39	2016-07-25	39	2017-07-10	1	6	1	1	2	1	1	02/11/2009	70.8	80.8	92.3	Retainedtill24Mo	1	1	1	1	0	0
5206700	5206701	4	2015-09-28	15	#NULL!	#NULL!	36	4	0	#NULL!	#NULL!	1	1	#NULL!	1	2	9	9	1	1	#NULL!	1	0	#NULL!	#NULL!	39	2015-09-28	#NULL!	#NULL!	#NULL!	#NULL!	1	6	0	0	2	1	1		#NULL!	#NULL!	#NULL!	AliveOnART	2	1	#NULL!	#NULL!	#NULL!	9
5206740	5206741	4	2015-08-03	14	2016-11-17	2017-04-24	38	4	0	0	0	1	1	1	1	2	2	2	1	#NULL!	1	1	0	0	0	39	2015-08-03	39	2016-11-17	38	2017-04-24	1	6	1	1	2	1	1	01/11/2010	57.1	72.5	77.8	Retainedtill24Mo	1	1	1	1	0	0
5207180	5207181	4	2015-08-28	6	#NULL!	#NULL!	40	5	0	#NULL!	#NULL!	1	1	#NULL!	1	2	9	9	1	1	#NULL!	1	0	#NULL!	#NULL!	39	2015-08-28	#NULL!	#NULL!	#NULL!	#NULL!	1	1	0	0	0	1	1		#NULL!	#NULL!	#NULL!	AliveOnART	2	1	#NULL!	#NULL!	#NULL!	9
5207370	5207371	4	2016-02-29	6	#NULL!	#NULL!	23	2	0	#NULL!	#NULL!	1	1	#NULL!	1	2	9	9	1	#NULL!	#NULL!	1	0	#NULL!	#NULL!	210	2016-02-29	#NULL!	#NULL!	#NULL!	#NULL!	2	4	0	0	2	1	1	01/10/2015	4.9	#NULL!	#NULL!	AliveOnART	2	1	#NULL!	#NULL!	#NULL!	9
5207650	5207651	4	2015-06-23	22	2016-04-12	#NULL!	31	4	0	1	#NULL!	1	1	#NULL!	1	2	2	9	1	1	#NULL!	1	1	2	#NULL!	39	2015-06-23	39	2016-04-12	#NULL!	#NULL!	1	1	1	0	0	1	1		#NULL!	#NULL!	#NULL!	AliveOnART	1	1	3	2	1	9
5207700	5207701	4	2015-09-29	6	2016-08-16	2017-08-24	32	3	0	0	0	1	1	1	1	2	2	2	1	#NULL!	1	1	0	0	0	39	2015-09-29	39	2016-08-18	39	2017-08-24	2	1	1	1	0	1	1	01/01/2017	#NULL!	-4.4	7.8	Retainedtill24Mo	1	1	1	1	0	0
5208050	5208051	4	2015-10-05	7	2016-08-15	2017-08-14	30	1	0	0	0	1	1	1	1	2	2	2	1	#NULL!	1	1	0	0	0	72	2015-08-05	39	2016-08-15	39	2017-08-14	0	0	1	1	0	1	1	25/08/2015	#NULL!	11.7	23.6	Retainedtill24Mo	1	1	1	1	0	0
5208410	5208411	4	2015-06-30	7	2016-08-12	#NULL!	31	2	0	0	#NULL!	1	1	#NULL!	1	2	2	9	1	1	#NULL!	1	2	0	#NULL!	39	2015-06-30	39	2016-08-12	#NULL!	#NULL!	2	4	1	0	2	1	1		#NULL!	#NULL!	#NULL!	AliveOnART	1	1	1	1	1	9
5209210	5209211	4	2015-09-14	7	2016-08-11	2017-08-07	28	3	1	0	0	1	1	1	1	2	2	2	1	#NULL!	1	1	0	0	0	39	2015-09-14	39	2016-08-11	39	2017-08-07	2	1	1	1	0	1	1	26/12/2012	32.6	43.5	55.4	Retainedtill24Mo	1	1	1	1	0	0
5209680	5209681	4	2016-01-11	7	#NULL!	#NULL!	27	3	0	#NULL!	#NULL!	1	1	#NULL!	1	2	9	9	1	#NULL!	#NULL!	1	0	#NULL!	#NULL!	384033	2016-01-11	#NULL!	#NULL!	#NULL!	#NULL!	1	1	0	0	0	1	1	28/09/2015	3.4	#NULL!	#NULL!	AliveOnART	2	1	#NULL!	#NULL!	#NULL!	9
5209900	5209901	4	2015-07-23	17	2016-05-12	2017-02-23	33	2	0	0	0	1	1	1	1	2	2	2	1	#NULL!	1	1	0	0	1	39	2015-07-23	39	2016-05-12	39	2017-02-23	2	4	1	1	2	1	1	27/08/2007	94.9	104.5	113.9	Retainedtill24Mo	1	1	1	1	0	0
5210020	5210021	4	2015-07-16	8	2016-05-26	2017-05-18	38	5	0	0	0	1	1	1	1	2	2	2	1	#NULL!	1	1	2	2	0	39	2015-07-16	39	2016-05-26	39	2017-05-18	0	2	1	1	1	1	1	12/01/2015	6.1	16.5	28.2	Retainedtill24Mo	1	1	3	2	2	2
5210520	5210521	4	2015-07-28	22	2016-02-20	2017-02-23	35	3	0	0	0	1	1	1	1	2	2	2	1	#NULL!	1	1	0	0	0	39	2015-07-28	39	2016-02-29	39	2017-02-23	2	4	1	1	2	1	1	04/03/2008	88.8	95.8	107.6	Retainedtill24Mo	1	1	1	1	0	0
5210530	5210531	4	2015-08-25	12	#NULL!	#NULL!	39	6	0	#NULL!	#NULL!	1	1	#NULL!	1	2	9	9	1	1	#NULL!	#NULL!	0	#NULL!	#NULL!	39	2015-08-25	#NULL!	#NULL!	#NULL!	#NULL!	2	6	0	0	2	1	1		#NULL!	#NULL!	#NULL!	TO	#NULL!	1	#NULL!	#NULL!	#NULL!	9
5210550	5210551	4	2015-08-27	11	2016-06-23	2017-06-28	32	3	0	0	0	1	1	1	1	2	2	2	1	1	1	1	0	0	0	39	2015-08-27	39	2016-06-23	39	2017-06-28	2	6	1	1	2	1	1		#NULL!	#NULL!	#NULL!	Retainedtill24Mo	1	1	1	1	0	0
5210820	5210821	4	2015-07-23	6	#NULL!	#NULL!	21	3	0	#NULL!	#NULL!	1	1	#NULL!	1	2	9	9	1	#NULL!	#NULL!	1	1	#NULL!	#NULL!	39	2015-07-23	#NULL!	#NULL!	#NULL!	#NULL!	1	4	0	0	2	1	1	29/01/2015	5.8	#NULL!	#NULL!	AliveOnART	2	1	#NULL!	#NULL!	#NULL!	9
5211000	5211001	4	2015-07-23	15	2016-04-21	#NULL!	26	2	0	0	#NULL!	1	1	#NULL!	1	2	2	9	1	#NULL!	#NULL!	1	0	0	#NULL!	39	2015-07-23	39	2016-04-21	#NULL!	#NULL!	1	1	1	0	0	1	1	18/11/2013	20.2	29.1	#NULL!	AliveOnART	1	1	1	1	0	9
5401260	5401261	4	2016-02-03	18	2016-10-31	2017-10-23	35	6	0	0	0	1	1	1	1	2	2	2	1	#NULL!	1	1	0	1	0	39	2016-02-03	39	2016-10-31	39	2017-10-23	1	4	1	1	2	1	1	30/08/2013	29.1	38	49.8	Retainedtill24Mo	1	1	2	1	0	0
5401830	5401831	4	2016-01-18	7	2016-12-19	#NULL!	31	4	0	0	#NULL!	1	1	#NULL!	1	2	2	9	1	#NULL!	#NULL!	1	0	0	#NULL!	2213	2016-01-18	336	2016-12-19	4846	2017-10-30	1	2	1	0	1	1	1	24/02/2012	46.8	57.8	68.2	AliveOnART	1	1	1	1	0	9
5401910	5401911	4	2016-01-19	7	#NULL!	#NULL!	22	3	0	#NULL!	#NULL!	1	1	#NULL!	1	2	9	9	1	1	#NULL!	1	0	#NULL!	#NULL!	39	2016-01-19	#NULL!	#NULL!	#NULL!	#NULL!	1	9	0	0	9	1	1		#NULL!	#NULL!	#NULL!	AliveOnART	2	1	#NULL!	#NULL!	#NULL!	9
5401960	5401961	4	2016-03-01	7	2017-01-19	2017-12-04	30	7	0	0	0	1	1	1	1	2	2	2	1	#NULL!	1	1	0	0	2	1147	2016-03-01	6335	2017-01-19	18873	2017-12-04	1	1	1	1	0	1	1	16/12/2015	2.5	13.1	23.6	Retainedtill24Mo	1	1	1	1	0	1
5402320	5402321	4	2015-11-06	7	2017-03-20	#NULL!	25	4	0	0	#NULL!	1	1	#NULL!	1	2	2	9	1	#NULL!	#NULL!	1	2	2	#NULL!	#NULL!	#NULL!	112040	2017-03-20	#NULL!	#NULL!	1	4	1	0	2	1	1	05/06/2015	5	21.5	#NULL!	AliveOnART	1	1	3	2	2	9
5402450	5402451	4	2016-02-16	18	2016-11-22	2017-12-04	32	4	1	0	0	1	1	1	1	2	2	2	1	#NULL!	1	1	1	0	0	39	2016-02-16	39	2016-11-22	39	2017-12-04	2	4	1	1	2	1	1	01/06/2012	44.5	53.7	66.1	Retainedtill24Mo	1	1	1	1	0	0
5402510	5402511	4	2016-02-18	11	2016-12-19	#NULL!	18	2	0	0	#NULL!	1	1	#NULL!	1	2	2	9	1	1	#NULL!	1	0	0	#NULL!	75	2016-02-18	36	2016-12-19	#NULL!	#NULL!	2	6	1	0	2	1	1		#NULL!	#NULL!	#NULL!	AliveOnART	1	1	1	1	0	9
5402580	5402581	4	2016-02-23	6	2017-02-03	#NULL!	36	3	0	0	#NULL!	1	1	#NULL!	1	2	2	9	1	1	#NULL!	1	0	0	#NULL!	38	2016-02-23	390	2017-02-03	#NULL!	#NULL!	0	4	1	0	2	1	1		#NULL!	#NULL!	#NULL!	AliveOnART	1	1	1	1	0	9
5403400	5403401	4	2015-10-30	6	2016-09-19	2017-09-18	33	4	0	0	0	1	1	1	1	1	2	2	1	#NULL!	1	2	#NULL!	1	0	39	2015-10-30	39	2016-09-19	39	2017-09-22	1	4	1	1	2	1	1	05/04/2013	30.8	41.5	53.6	Retainedtill24Mo	1	1	2	1	1	0
5403590	5403591	4	2016-02-29	7	2017-02-20	2018-01-10	30	2	0	0	0	1	1	1	1	2	2	2	1	1	1	1	0	0	0	39	2016-02-29	39	2017-02-20	#NULL!	#NULL!	2	6	1	1	2	1	1		#NULL!	#NULL!	#NULL!	Retainedtill24Mo	1	1	1	1	0	0
5403740	5403741	4	2016-02-29	6	2017-01-23	#NULL!	27	3	0	0	#NULL!	1	1	#NULL!	1	2	2	9	1	#NULL!	#NULL!	1	0	0	#NULL!	39	2016-02-29	39	2017-01-23	#NULL!	#NULL!	1	1	1	0	0	1	1	21/08/2015	6.3	17.1	#NULL!	AliveOnART	1	1	1	1	0	9
5403870	5403871	4	2016-02-25	6	2017-02-09	2017-08-28	33	3	0	0	0	1	1	1	1	2	2	2	1	1	1	1	0	0	0	39	2016-02-25	39	2017-02-09	39	2017-08-28	1	1	1	1	0	1	1		#NULL!	#NULL!	#NULL!	Retainedtill24Mo	1	1	1	1	0	0
5404120	5404121	4	2016-03-10	6	#NULL!	#NULL!	31	4	0	#NULL!	#NULL!	1	1	#NULL!	1	2	9	9	1	#NULL!	#NULL!	1	0	#NULL!	#NULL!	39	2016-03-10	#NULL!	#NULL!	#NULL!	#NULL!	1	1	0	0	0	1	1	11/12/2015	3	#NULL!	#NULL!	AliveOnART	2	1	#NULL!	#NULL!	#NULL!	9
5404530	5404531	4	2015-10-05	7	#NULL!	#NULL!	30	4	0	#NULL!	#NULL!	1	1	#NULL!	1	2	9	9	1	1	#NULL!	1	0	#NULL!	#NULL!	39	2015-10-05	#NULL!	#NULL!	#NULL!	#NULL!	2	3	0	0	1	1	1		#NULL!	#NULL!	#NULL!	AliveOnART	2	1	#NULL!	#NULL!	#NULL!	9
5405360	5405361	4	2015-06-11	23	2016-03-11	#NULL!	39	5	0	0	#NULL!	1	1	#NULL!	1	2	2	9	1	1	#NULL!	1	0	0	#NULL!	34150	2015-06-11	7940	2016-03-11	#NULL!	#NULL!	1	2	1	0	1	1	1	20/07/2012	34.7	43.7	#NULL!	AliveOnART	1	1	1	1	0	9
5405540	5405541	4	2015-09-14	7	2016-07-27	2017-07-27	30	3	0	0	0	1	1	1	1	2	2	2	1	1	1	1	0	0	0	39	2015-09-14	39	2016-07-27	39	2017-07-27	1	4	1	1	2	1	1		#NULL!	#NULL!	#NULL!	Retainedtill24Mo	1	1	1	1	0	0
5406690	5406691	4	2016-01-26	19	2016-12-19	2017-09-12	22	1	0	0	0	1	1	1	1	2	2	2	1	#NULL!	1	1	0	0	0	39	2016-01-26	39	2016-12-19	39	2017-09-12	2	4	1	1	2	1	1	31/07/2015	5.9	16.6	25.4	Retainedtill24Mo	1	1	1	1	0	0
5407510	5407511	4	2016-01-21	10	2016-12-05	#NULL!	40	4	0	0	#NULL!	1	1	#NULL!	1	2	2	9	1	#NULL!	#NULL!	#NULL!	0	0	#NULL!	39	2016-01-21	#NULL!	#NULL!	#NULL!	#NULL!	1	4	1	0	2	1	1	09/06/2013	31.4	41.9	#NULL!	TO	1	1	#NULL!	#NULL!	0	9
5407660	5407661	4	2015-08-03	11	2016-05-20	2017-07-17	18	1	0	#NULL!	0	1	1	1	1	2	2	2	1	1	1	1	2	0	0	458	2015-08-03	#NULL!	#NULL!	3054	2017-07-17	2	0	1	1	0	1	1		#NULL!	#NULL!	#NULL!	Retainedtill24Mo	1	1	#NULL!	#NULL!	1	1
5408050	5408051	4	2015-10-29	16	2016-09-12	2017-07-17	34	5	0	0	0	1	1	1	1	2	2	2	1	#NULL!	1	1	2	0	0	39	2015-10-29	39	2016-07-11	38	2017-07-17	1	4	1	1	2	1	1	02/01/2015	9.9	18.3	30.5	Retainedtill24Mo	1	1	1	1	1	1
5408420	5408421	4	2016-02-15	6	#NULL!	#NULL!	20	1	0	#NULL!	#NULL!	1	1	#NULL!	1	2	9	9	1	1	#NULL!	1	0	#NULL!	#NULL!	39	2016-02-15	#NULL!	#NULL!	#NULL!	#NULL!	2	4	0	0	2	1	1		#NULL!	#NULL!	#NULL!	AliveOnART	2	1	#NULL!	#NULL!	#NULL!	9
5408470	5408471	4	2016-03-04	7	#NULL!	2017-12-11	23	3	0	#NULL!	0	1	1	1	1	2	9	2	1	#NULL!	1	1	0	#NULL!	0	39	2016-02-29	#NULL!	#NULL!	39	2017-12-11	1	1	0	1	0	1	1	27/02/2015	12.1	#NULL!	33.5	Retainedtill24Mo	#NULL!	1	#NULL!	#NULL!	#NULL!	0
5409190	5409191	4	2016-03-22	7	2017-03-06	2017-11-29	26	2	0	0	0	1	1	1	1	2	2	2	1	1	1	1	0	0	0	#NULL!	#NULL!	38	2017-03-06	38	2017-11-29	2	1	1	1	0	1	1		#NULL!	#NULL!	#NULL!	Retainedtill24Mo	1	1	1	1	0	0
5409420	5409421	4	2016-01-25	8	2017-01-05	2017-12-04	30	4	0	0	0	1	1	1	1	2	2	2	1	#NULL!	1	1	0	0	0	39	2016-01-25	38	2017-01-05	39	2017-12-04	1	1	1	1	0	1	1	30/08/2011	52.8	64.2	75.1	Retainedtill24Mo	1	1	1	1	0	0
5409440	5409441	4	2016-01-28	11	2017-02-13	2017-10-02	30	5	0	0	0	1	1	1	1	2	2	2	1	#NULL!	1	1	1	1	2	39	2016-01-02	39	2017-02-13	39	2017-10-02	0	2	1	1	1	1	1	11/10/2011	50.7	64.1	71.7	Retainedtill24Mo	1	1	2	1	0	1
5409490	5409491	4	2016-01-22	10	2017-05-03	#NULL!	26	1	0	0	#NULL!	1	1	#NULL!	1	2	1	9	1	#NULL!	#NULL!	2	0	#NULL!	#NULL!	20837	2016-01-27	#NULL!	#NULL!	#NULL!	#NULL!	2	2	1	0	1	1	1	07/11/2011	50.7	65.9	#NULL!	Died	1	1	#NULL!	#NULL!	#NULL!	9
5410560	5410561	4	2015-09-22	6	2016-09-05	2017-09-25	30	4	0	0	0	1	1	1	1	2	2	2	1	#NULL!	1	1	0	1	2	39	2015-09-23	39	2016-09-05	39	2017-09-25	0	3	1	1	1	1	1	24/02/2012	43	54.4	67	Retainedtill24Mo	1	1	2	1	0	1
5502590	5502591	4	2016-02-09	6	2017-01-18	2017-08-09	40	3	0	0	0	1	1	1	1	2	2	2	1	1	1	1	1	0	0	12190	2016-02-09	17055	2017-01-18	39	2017-08-09	2	6	1	1	2	1	1		#NULL!	#NULL!	#NULL!	Retainedtill24Mo	1	1	1	1	0	0
5502830	5502831	4	2016-02-17	11	2016-12-21	#NULL!	39	3	0	0	#NULL!	1	1	#NULL!	1	2	2	9	1	#NULL!	#NULL!	1	0	0	#NULL!	38	2016-02-17	#NULL!	#NULL!	39	2017-12-06	1	0	1	0	0	1	1	26/11/2008	86.7	96.8	108.3	AliveOnART	1	1	#NULL!	#NULL!	0	9
5502860	5502861	4	2016-02-05	17	#NULL!	#NULL!	27	3	0	#NULL!	#NULL!	1	1	#NULL!	1	2	9	9	1	#NULL!	#NULL!	1	1	#NULL!	#NULL!	#NULL!	#NULL!	39	2016-02-04	#NULL!	#NULL!	1	4	0	0	2	1	1	13/12/2011	49.7	49.7	#NULL!	AliveOnART	2	1	#NULL!	#NULL!	#NULL!	9
5503600	5503601	4	2015-11-02	16	#NULL!	#NULL!	35	5	0	#NULL!	#NULL!	1	1	#NULL!	1	2	9	9	1	1	#NULL!	1	0	#NULL!	#NULL!	38	2015-11-02	#NULL!	#NULL!	#NULL!	#NULL!	2	6	0	0	2	1	1		#NULL!	#NULL!	#NULL!	AliveOnART	2	1	#NULL!	#NULL!	#NULL!	9
5503820	5503821	4	2016-01-26	11	2016-11-21	2017-10-04	37	5	0	0	0	1	1	1	1	2	2	2	1	#NULL!	1	1	0	0	0	39	2016-01-26	39	2016-11-21	39	2017-10-04	2	1	1	1	0	1	1	28/07/2009	77.9	87.8	98.2	Retainedtill24Mo	1	1	1	1	0	0
5503930	5503931	4	2015-09-22	6	2016-08-09	2017-07-26	23	3	0	0	0	1	1	1	1	2	2	2	1	#NULL!	1	1	0	0	0	39	2015-09-22	39	2016-08-09	39	2017-07-26	1	4	1	1	2	1	1	06/12/2012	33.5	44.1	55.7	Retainedtill24Mo	1	1	1	1	0	0
5504810	5504811	4	2015-10-07	11	#NULL!	#NULL!	26	3	0	#NULL!	#NULL!	1	1	#NULL!	1	2	9	9	1	1	#NULL!	1	0	#NULL!	#NULL!	39	2015-10-07	#NULL!	#NULL!	#NULL!	#NULL!	2	6	0	0	2	1	1		#NULL!	#NULL!	#NULL!	AliveOnART	2	1	#NULL!	#NULL!	#NULL!	9
5504850	5504851	4	2016-02-24	11	2016-12-07	2018-01-03	31	5	0	0	0	1	1	1	1	2	2	2	1	#NULL!	1	1	2	1	1	39	2016-02-24	39	2016-12-07	39	2018-01-03	1	1	1	1	0	1	1	19/06/2012	44.2	53.6	66.5	Retainedtill24Mo	1	1	2	1	1	1
5505000	5505001	4	2016-01-20	6	#NULL!	#NULL!	28	2	0	#NULL!	#NULL!	1	1	#NULL!	1	2	9	9	1	1	#NULL!	1	0	#NULL!	#NULL!	39	2016-01-20	#NULL!	#NULL!	#NULL!	#NULL!	2	1	0	0	0	1	1		#NULL!	#NULL!	#NULL!	AliveOnART	2	1	#NULL!	#NULL!	#NULL!	9
5505920	5505921	4	2015-08-24	7	#NULL!	#NULL!	21	1	0	#NULL!	#NULL!	1	1	#NULL!	1	2	9	9	1	1	#NULL!	1	1	#NULL!	#NULL!	#NULL!	#NULL!	#NULL!	#NULL!	#NULL!	#NULL!	1	0	0	0	0	1	1		#NULL!	#NULL!	#NULL!	AliveOnART	2	1	#NULL!	#NULL!	#NULL!	9
5505990	5505991	4	2015-08-31	6	#NULL!	#NULL!	33	5	0	#NULL!	#NULL!	1	1	#NULL!	1	2	9	9	1	1	#NULL!	#NULL!	2	#NULL!	#NULL!	39	2015-08-31	#NULL!	#NULL!	#NULL!	#NULL!	1	1	0	0	0	1	1		#NULL!	#NULL!	#NULL!	TO	#NULL!	1	#NULL!	#NULL!	#NULL!	9
5506100	5506101	4	2015-09-02	6	2016-08-16	#NULL!	25	2	0	0	#NULL!	1	1	#NULL!	1	2	2	9	1	1	#NULL!	#NULL!	0	0	#NULL!	39	2015-09-04	39	2016-08-16	#NULL!	#NULL!	2	4	1	0	2	1	1	23/05/2012	39.4	50.8	#NULL!	TO	1	1	1	1	0	9
5506290	5506291	4	2015-08-18	6	2016-07-13	2017-07-12	27	3	0	0	0	1	1	1	1	2	2	2	1	#NULL!	1	1	0	0	1	39	2015-08-18	36	2016-07-13	38	2017-07-12	1	4	1	1	2	1	1	04/04/2012	40.5	51.3	63.3	Retainedtill24Mo	1	1	1	1	0	0
5506300	5506301	4	2015-08-17	6	2016-07-20	2017-07-12	29	3	0	0	0	1	1	1	1	2	2	2	1	#NULL!	1	1	0	1	1	39	2015-08-17	39	2016-07-20	39	2017-07-12	1	1	1	1	0	1	1	04/10/2012	34.4	45.5	57.3	Retainedtill24Mo	1	1	2	1	0	0
5506410	5506411	4	2015-09-03	8	#NULL!	#NULL!	24	3	1	#NULL!	#NULL!	1	1	#NULL!	1	2	9	9	1	1	#NULL!	1	0	#NULL!	#NULL!	1785	2015-09-03	#NULL!	#NULL!	#NULL!	#NULL!	1	4	0	0	2	1	1		#NULL!	#NULL!	#NULL!	AliveOnART	2	1	#NULL!	#NULL!	#NULL!	9
5506610	5506611	4	2015-08-13	6	#NULL!	#NULL!	26	4	0	#NULL!	#NULL!	1	1	#NULL!	1	2	9	9	1	#NULL!	#NULL!	1	1	#NULL!	#NULL!	38	2015-08-13	#NULL!	#NULL!	#NULL!	#NULL!	1	0	0	0	0	1	1	15/06/2015	1.9	#NULL!	#NULL!	AliveOnART	2	1	#NULL!	#NULL!	#NULL!	9
5506670	5506671	4	2015-06-23	8	#NULL!	#NULL!	30	4	0	#NULL!	#NULL!	1	1	#NULL!	1	2	9	9	1	#NULL!	#NULL!	1	2	#NULL!	#NULL!	39	2015-06-23	#NULL!	#NULL!	#NULL!	#NULL!	1	1	0	0	0	1	1	15/09/2011	45.3	#NULL!	#NULL!	AliveOnART	2	1	#NULL!	#NULL!	#NULL!	9
5507030	5507031	4	2015-10-19	9	2016-09-06	2017-07-05	30	5	0	0	0	1	1	1	1	2	2	2	1	#NULL!	1	1	0	0	0	39	2015-10-20	#NULL!	#NULL!	32445	2017-07-05	1	4	1	1	2	1	1	06/12/2011	46.5	57	67	Retainedtill24Mo	1	1	#NULL!	#NULL!	0	0
5507050	5507051	4	2015-10-19	7	2016-09-14	2017-08-16	41	3	0	0	0	1	1	1	1	2	2	2	1	#NULL!	1	1	0	0	0	9970	2015-10-19	39	2016-09-14	39	2017-08-16	2	4	1	1	2	1	1	03/07/2012	39.5	50.4	61.4	Retainedtill24Mo	1	1	1	1	0	0
5507170	5507171	4	2015-11-05	6	2016-10-26	2017-11-22	32	6	1	0	0	1	1	1	1	2	2	2	1	#NULL!	1	1	0	0	1	6713	2015-11-05	4483	2016-10-26	9666	2017-11-22	1	4	1	1	2	1	1	02/04/2013	31.1	42.8	55.7	Retainedtill24Mo	1	1	1	1	0	0
5507520	5507521	4	2016-03-11	6	#NULL!	2017-11-01	24	2	0	#NULL!	0	1	1	1	1	2	9	2	1	#NULL!	1	1	0	#NULL!	0	39	2016-03-11	#NULL!	#NULL!	39	2017-11-01	2	2	0	1	1	1	1	14/09/2011	53.9	#NULL!	73.6	Retainedtill24Mo	#NULL!	1	#NULL!	#NULL!	#NULL!	0
5507570	5507571	4	2016-03-21	7	#NULL!	#NULL!	19	1	0	#NULL!	#NULL!	1	1	#NULL!	1	2	9	9	1	#NULL!	#NULL!	1	0	#NULL!	#NULL!	39	2016-03-21	#NULL!	#NULL!	#NULL!	#NULL!	2	0	0	0	0	1	1	11/10/2005	125.3	#NULL!	#NULL!	AliveOnART	2	1	#NULL!	#NULL!	#NULL!	9
5507720	5507721	4	2016-04-13	6	2017-08-02	#NULL!	27	2	0	0	#NULL!	1	1	#NULL!	1	2	2	9	1	1	#NULL!	1	0	0	#NULL!	39	2016-04-13	39	2017-08-02	#NULL!	#NULL!	2	1	1	0	0	1	1	22/11/2005	124.7	140.3	#NULL!	AliveOnART	1	1	1	1	0	9
5507920	5507921	4	2016-02-10	12	2016-12-07	2017-11-25	34	3	1	0	0	1	1	1	1	2	2	2	1	#NULL!	1	1	0	0	0	38	2016-02-10	38	2016-12-07	38	2017-11-15	2	6	1	1	2	1	1	15/04/2013	33.8	43.7	55	Retainedtill24Mo	1	1	1	1	0	0
5508130	5508131	4	2016-03-21	7	#NULL!	#NULL!	29	3	0	#NULL!	#NULL!	1	1	#NULL!	1	2	9	9	1	1	#NULL!	1	0	#NULL!	#NULL!	39	2016-03-21	#NULL!	#NULL!	#NULL!	#NULL!	2	6	0	0	2	1	1		#NULL!	#NULL!	#NULL!	AliveOnART	2	1	#NULL!	#NULL!	#NULL!	9
5508190	5508191	4	2016-04-13	9	#NULL!	#NULL!	30	4	0	#NULL!	#NULL!	1	1	#NULL!	1	2	9	9	1	1	#NULL!	1	0	#NULL!	#NULL!	39	2016-03-31	#NULL!	#NULL!	#NULL!	#NULL!	2	2	0	0	1	1	1		#NULL!	#NULL!	#NULL!	AliveOnART	2	1	#NULL!	#NULL!	#NULL!	9
5508390	5508391	4	2016-02-24	20	#NULL!	#NULL!	25	3	0	#NULL!	#NULL!	1	1	#NULL!	1	2	9	9	1	1	#NULL!	1	0	#NULL!	#NULL!	#NULL!	#NULL!	#NULL!	#NULL!	#NULL!	#NULL!	2	1	0	0	0	1	1		#NULL!	#NULL!	#NULL!	AliveOnART	2	1	#NULL!	#NULL!	#NULL!	9
5508720	5508721	4	2016-03-01	6	2017-02-01	2017-12-20	32	2	0	0	0	1	1	1	1	2	2	2	1	#NULL!	1	1	0	0	0	39	2016-03-01	39	2017-02-01	39	2017-12-20	2	1	1	1	0	1	1	29/06/2012	44.1	55.1	65.7	Retainedtill24Mo	1	1	1	1	0	0
5508810	5508811	4	2015-09-11	6	2016-10-26	2017-08-16	33	3	0	0	0	1	1	1	1	2	2	2	1	#NULL!	1	1	0	0	0	39	2015-09-11	39	2016-10-26	39	2017-08-16	1	6	1	1	2	1	1	12/01/2010	68	81.5	91.1	Retainedtill24Mo	1	1	1	1	0	0
5509720	5509721	4	2015-07-30	7	#NULL!	#NULL!	23	1	0	#NULL!	#NULL!	1	1	#NULL!	1	2	9	9	1	1	#NULL!	1	0	#NULL!	#NULL!	39	2015-07-30	#NULL!	#NULL!	#NULL!	#NULL!	2	0	0	0	0	1	1		#NULL!	#NULL!	#NULL!	AliveOnART	2	1	#NULL!	#NULL!	#NULL!	9
5509780	5509781	4	2015-07-24	6	#NULL!	#NULL!	33	2	0	#NULL!	#NULL!	1	1	#NULL!	1	2	9	9	1	#NULL!	#NULL!	1	0	#NULL!	#NULL!	19080	2015-07-24	#NULL!	#NULL!	#NULL!	#NULL!	1	1	0	0	0	1	1	09/07/2013	24.5	#NULL!	#NULL!	AliveOnART	2	1	#NULL!	#NULL!	#NULL!	9
5509870	5509871	4	2015-07-29	24	2016-03-30	2017-05-17	28	3	0	0	0	1	1	1	1	2	2	2	1	#NULL!	1	1	0	1	0	39	2015-07-29	39	2016-03-30	39	2017-05-17	1	0	1	1	0	1	1	23/03/2015	4.2	12.2	25.8	Retainedtill24Mo	1	1	2	1	0	0
5510020	5510021	4	2015-10-06	6	#NULL!	#NULL!	40	3	0	#NULL!	#NULL!	1	1	#NULL!	1	2	9	9	1	1	#NULL!	1	0	#NULL!	#NULL!	39	2015-10-06	#NULL!	#NULL!	#NULL!	#NULL!	3	6	0	0	2	1	1		#NULL!	#NULL!	#NULL!	AliveOnART	2	1	#NULL!	#NULL!	#NULL!	9
5510100	5510101	4	2015-10-19	6	2016-11-02	2017-09-06	32	2	0	0	0	1	1	1	1	2	2	2	1	1	1	1	0	1	0	39	2015-10-19	39	2016-11-02	39	2017-09-06	2	4	1	1	2	1	1		#NULL!	#NULL!	#NULL!	Retainedtill24Mo	1	1	2	1	0	0
5510120	5510121	4	2016-04-15	11	#NULL!	#NULL!	34	7	0	#NULL!	#NULL!	1	1	#NULL!	1	2	9	9	1	1	#NULL!	1	0	#NULL!	#NULL!	#NULL!	#NULL!	#NULL!	#NULL!	#NULL!	#NULL!	1	2	0	0	1	1	1		#NULL!	#NULL!	#NULL!	AliveOnART	2	1	#NULL!	#NULL!	#NULL!	9
5510180	5510181	4	2015-10-19	12	#NULL!	#NULL!	25	2	0	#NULL!	#NULL!	1	1	#NULL!	1	2	9	9	1	#NULL!	#NULL!	#NULL!	0	#NULL!	#NULL!	39	2015-10-19	#NULL!	#NULL!	#NULL!	#NULL!	2	1	0	0	0	1	1	10/01/2012	45.3	#NULL!	#NULL!	TO	#NULL!	1	#NULL!	#NULL!	#NULL!	9
5510210	5510211	4	2015-10-19	8	#NULL!	#NULL!	28	2	0	#NULL!	#NULL!	1	1	#NULL!	1	2	9	9	1	1	#NULL!	1	0	#NULL!	#NULL!	39	2015-10-19	#NULL!	#NULL!	#NULL!	#NULL!	3	3	0	0	1	1	1		#NULL!	#NULL!	#NULL!	AliveOnART	2	1	#NULL!	#NULL!	#NULL!	9
5510330	5510331	4	2016-03-07	6	2017-03-29	#NULL!	30	3	0	0	#NULL!	1	1	#NULL!	1	2	2	9	1	#NULL!	#NULL!	1	0	0	#NULL!	39	2016-03-07	5032	2017-03-29	3569	2017-12-06	2	2	1	0	1	1	1	16/11/2010	63.7	76.4	84.7	AliveOnART	1	1	1	1	0	9
5510560	5510561	4	2016-03-30	6	2017-03-08	#NULL!	34	4	0	0	#NULL!	1	1	#NULL!	1	2	2	9	1	1	#NULL!	1	0	0	#NULL!	39	2016-03-30	39	2017-03-17	#NULL!	#NULL!	2	4	1	0	2	1	1		#NULL!	#NULL!	#NULL!	AliveOnART	1	1	1	1	0	9
5510800	5510801	4	2016-03-08	7	#NULL!	#NULL!	34	3	0	#NULL!	#NULL!	1	1	#NULL!	1	2	9	9	1	#NULL!	#NULL!	1	1	#NULL!	#NULL!	36	2016-03-08	#NULL!	#NULL!	#NULL!	#NULL!	2	1	0	0	0	1	1	03/02/2016	1.2	#NULL!	#NULL!	AliveOnART	2	1	#NULL!	#NULL!	#NULL!	9
5510850	5510851	4	2016-04-12	7	#NULL!	#NULL!	33	2	0	#NULL!	#NULL!	1	1	#NULL!	1	2	9	9	1	1	#NULL!	1	0	#NULL!	#NULL!	39	2016-04-13	#NULL!	#NULL!	#NULL!	#NULL!	2	1	0	0	0	1	1		#NULL!	#NULL!	#NULL!	AliveOnART	2	1	#NULL!	#NULL!	#NULL!	9
5511100	5511101	4	2016-04-13	17	#NULL!	2017-12-20	35	3	0	#NULL!	0	1	1	1	1	2	9	2	1	#NULL!	1	1	0	#NULL!	0	39	2016-04-08	#NULL!	#NULL!	39	2017-12-20	1	1	0	1	0	1	1	04/03/2014	25.1	#NULL!	45.5	Retainedtill24Mo	#NULL!	1	#NULL!	#NULL!	#NULL!	0
5511380	5511381	4	2016-01-20	6	2016-01-25	#NULL!	34	4	0	0	#NULL!	1	1	#NULL!	1	2	2	9	1	#NULL!	#NULL!	1	0	0	#NULL!	39	2016-01-20	39	2017-01-25	39	2017-12-06	1	1	1	0	0	1	1	18/08/2014	17.1	29.2	39.6	AliveOnART	1	1	1	1	0	9
5511580	5511581	4	2016-03-24	22	#NULL!	#NULL!	33	5	0	#NULL!	#NULL!	1	1	#NULL!	1	2	9	9	1	1	#NULL!	#NULL!	0	#NULL!	#NULL!	39	2016-05-09	#NULL!	#NULL!	#NULL!	#NULL!	1	1	0	0	0	1	1		#NULL!	#NULL!	#NULL!	TO	#NULL!	1	#NULL!	#NULL!	#NULL!	9
5511660	5511661	4	2015-09-17	5	#NULL!	#NULL!	35	3	0	#NULL!	#NULL!	1	1	#NULL!	1	2	9	9	1	1	#NULL!	1	0	#NULL!	#NULL!	6603	2015-10-07	39	2016-11-30	#NULL!	#NULL!	2	1	0	0	0	1	1		#NULL!	#NULL!	#NULL!	AliveOnART	2	1	#NULL!	#NULL!	#NULL!	9
5511770	5511771	4	2016-01-25	7	2016-12-14	#NULL!	42	7	0	0	#NULL!	1	1	#NULL!	1	2	2	9	1	#NULL!	#NULL!	1	0	1	#NULL!	5042	2016-01-19	6416	2016-12-14	#NULL!	#NULL!	1	1	1	0	0	1	1	30/12/2013	24.6	35.5	#NULL!	AliveOnART	1	1	2	1	0	9
5512040	5512041	4	2015-09-15	6	2016-08-03	2017-06-28	31	4	0	0	0	1	1	1	1	2	2	2	1	#NULL!	1	1	0	0	0	39	2015-09-16	39	2016-08-10	39	2017-06-28	2	1	1	1	0	1	1	24/08/2015	0.7	11.5	22.1	Retainedtill24Mo	1	1	1	1	0	0
5512050	5512051	4	2015-09-15	6	2016-08-31	2017-08-16	26	1	0	0	1	1	1	1	1	2	2	2	1	#NULL!	1	1	0	0	0	39	2015-09-16	39	2016-08-31	38	2017-08-16	2	0	1	1	0	1	1	15/09/2014	12	23.5	35	Retainedtill24Mo	1	1	1	1	0	0
5512130	5512131	4	2016-03-30	7	2017-02-22	2017-11-01	30	3	0	0	0	1	1	1	1	2	2	2	1	#NULL!	1	1	0	0	0	39	2016-03-30	38	2017-02-22	#NULL!	#NULL!	2	4	1	1	2	1	1	18/11/2015	4.4	15.1	23.4	Retainedtill24Mo	1	1	1	1	0	0
5512140	5512141	4	2015-09-21	8	2016-08-03	2017-08-02	31	3	0	0	0	1	1	1	1	2	2	2	1	#NULL!	1	1	0	0	0	#NULL!	#NULL!	3401	2016-11-14	7302	2017-08-02	2	4	1	1	2	1	1	09/08/2011	49.4	63.2	71.8	Retainedtill24Mo	1	1	1	1	0	0
5512170	5512171	4	2016-03-30	7	#NULL!	#NULL!	25	2	0	#NULL!	#NULL!	1	1	#NULL!	1	2	9	9	1	1	#NULL!	1	0	#NULL!	#NULL!	39	2016-04-02	#NULL!	#NULL!	#NULL!	#NULL!	1	1	0	0	0	1	1		#NULL!	#NULL!	#NULL!	AliveOnART	2	1	#NULL!	#NULL!	#NULL!	9
5512190	5512191	4	2016-03-30	6	2017-04-28	#NULL!	33	5	0	0	#NULL!	1	1	#NULL!	1	2	2	9	1	#NULL!	#NULL!	1	0	0	#NULL!	39	2016-03-30	#NULL!	#NULL!	#NULL!	#NULL!	2	6	1	0	2	1	1	24/03/2009	84.2	97.1	#NULL!	AliveOnART	1	1	#NULL!	#NULL!	0	9
5512300	5512301	4	2016-04-13	9	2017-02-28	#NULL!	29	2	0	0	#NULL!	1	1	#NULL!	1	2	2	9	1	#NULL!	#NULL!	#NULL!	0	0	#NULL!	39	2016-03-31	39	2017-03-24	#NULL!	#NULL!	3	2	1	0	1	1	1	30/08/2011	55	66.8	#NULL!	TO	1	1	1	1	0	9
5512380	5512381	4	2016-04-13	9	2017-05-05	#NULL!	24	2	0	0	#NULL!	1	1	#NULL!	1	2	2	9	1	1	#NULL!	1	0	0	#NULL!	39	2016-03-31	39	2017-05-03	#NULL!	#NULL!	1	1	1	0	0	1	1	15/12/2014	15.5	28.6	#NULL!	AliveOnART	1	1	1	1	0	9
5512500	5512501	4	2015-10-21	6	2016-10-26	#NULL!	32	3	0	0	#NULL!	1	1	#NULL!	1	2	2	9	1	#NULL!	#NULL!	#NULL!	0	0	#NULL!	39	2015-10-21	39	2016-10-26	#NULL!	#NULL!	2	4	1	0	2	1	1	17/10/2012	36.1	48.3	#NULL!	TO	1	1	1	1	0	9
5512560	5512561	4	2015-09-23	12	2016-07-13	#NULL!	34	5	0	0	#NULL!	1	1	#NULL!	1	2	2	9	1	1	#NULL!	#NULL!	0	0	#NULL!	39	2015-09-23	39	2016-07-13	#NULL!	#NULL!	1	1	1	0	0	1	1		#NULL!	#NULL!	#NULL!	TO	1	1	1	1	0	9
5512670	5512671	4	2015-07-27	6	2016-07-19	2017-06-28	37	2	0	0	0	1	1	1	1	2	2	2	1	1	1	1	0	0	0	43	2015-07-27	39	2016-06-19	212	2017-06-28	1	1	1	1	0	1	1		#NULL!	#NULL!	#NULL!	Retainedtill24Mo	1	1	1	1	0	0
5512680	5512681	4	2015-07-31	20	#NULL!	#NULL!	34	3	0	#NULL!	#NULL!	1	1	#NULL!	1	2	9	9	1	#NULL!	#NULL!	1	0	#NULL!	#NULL!	39	2015-07-31	#NULL!	#NULL!	#NULL!	#NULL!	2	2	0	0	1	1	1	23/08/2011	47.3	#NULL!	#NULL!	AliveOnART	2	1	#NULL!	#NULL!	#NULL!	9
5512700	5512701	4	2015-07-31	23	2016-02-24	2017-02-22	19	1	1	0	0	1	1	1	1	2	2	2	1	1	1	1	2	2	0	39	2015-07-31	39	2016-02-24	39	2017-02-22	1	0	1	1	0	1	1		#NULL!	#NULL!	#NULL!	Retainedtill24Mo	1	1	3	2	2	2
5512750	5512751	4	2015-07-29	8	#NULL!	#NULL!	33	4	0	#NULL!	#NULL!	1	1	#NULL!	1	2	9	9	1	#NULL!	#NULL!	1	0	#NULL!	#NULL!	38	2015-07-29	#NULL!	#NULL!	#NULL!	#NULL!	1	4	0	0	2	1	1	07/09/2011	46.7	#NULL!	#NULL!	AliveOnART	2	1	#NULL!	#NULL!	#NULL!	9
5513730	5513731	4	2015-09-07	7	#NULL!	#NULL!	31	3	0	#NULL!	#NULL!	1	1	#NULL!	1	2	9	9	1	1	#NULL!	1	0	#NULL!	#NULL!	39	2015-09-07	#NULL!	#NULL!	#NULL!	#NULL!	2	6	0	0	2	1	1		#NULL!	#NULL!	#NULL!	AliveOnART	2	1	#NULL!	#NULL!	#NULL!	9
5513840	5513841	4	2015-09-07	6	2016-07-27	2017-10-31	33	5	0	0	0	1	1	1	1	2	2	2	1	#NULL!	1	1	0	0	1	39	2015-09-07	39	2016-07-27	39	2017-10-31	1	6	1	1	2	1	1	14/07/2015	1.8	12.4	27.6	Retainedtill24Mo	1	1	1	1	0	0
5514010	5514011	4	2015-09-22	11	#NULL!	#NULL!	21	2	0	#NULL!	#NULL!	1	1	#NULL!	1	2	9	9	1	1	#NULL!	#NULL!	0	#NULL!	#NULL!	39	2015-09-07	#NULL!	#NULL!	#NULL!	#NULL!	1	1	0	0	0	1	1		#NULL!	#NULL!	#NULL!	TO	#NULL!	1	#NULL!	#NULL!	#NULL!	9
5514190	5514191	4	2015-08-14	6	#NULL!	#NULL!	31	7	0	#NULL!	#NULL!	1	1	#NULL!	1	2	9	9	1	1	#NULL!	1	0	#NULL!	#NULL!	70	2015-08-14	#NULL!	#NULL!	#NULL!	#NULL!	1	6	0	0	2	1	1		#NULL!	#NULL!	#NULL!	AliveOnART	2	1	#NULL!	#NULL!	#NULL!	9
5514320	5514321	4	2015-07-21	7	#NULL!	#NULL!	26	1	0	#NULL!	#NULL!	1	1	#NULL!	1	2	9	9	1	#NULL!	#NULL!	1	1	#NULL!	#NULL!	39	2015-07-21	#NULL!	#NULL!	#NULL!	#NULL!	1	0	0	0	0	1	1	09/11/2010	56.4	#NULL!	#NULL!	AliveOnART	2	1	#NULL!	#NULL!	#NULL!	9
5514490	5514491	4	2015-08-06	11	2016-05-26	#NULL!	32	3	0	0	#NULL!	1	1	#NULL!	1	2	2	9	1	#NULL!	#NULL!	1	0	0	#NULL!	39	2015-08-06	39	2016-05-26	#NULL!	#NULL!	1	4	1	0	2	1	1	18/11/2009	68.6	78.3	#NULL!	AliveOnART	1	1	1	1	0	9
5514530	5514531	4	2015-08-06	6	#NULL!	2017-07-12	23	2	0	#NULL!	0	1	1	1	1	2	9	2	1	#NULL!	1	1	2	#NULL!	2	1673	2015-08-06	#NULL!	#NULL!	1447	2017-07-12	1	6	0	1	2	1	1	25/07/2012	36.4	#NULL!	59.6	Retainedtill24Mo	#NULL!	1	#NULL!	#NULL!	#NULL!	2
5514650	5514651	4	2015-07-13	7	2016-05-10	#NULL!	28	3	0	0	#NULL!	1	1	#NULL!	1	2	2	9	1	1	#NULL!	1	0	0	#NULL!	39	2015-07-13	39	2016-05-11	#NULL!	#NULL!	1	4	1	0	2	1	1		#NULL!	#NULL!	#NULL!	AliveOnART	1	1	1	1	0	9
5514820	5514821	4	2015-06-17	14	2016-03-30	2017-02-08	31	4	0	0	0	1	1	1	1	2	2	2	1	1	1	1	0	0	0	39	2015-06-17	39	2016-03-30	#NULL!	#NULL!	1	1	1	1	0	1	1		#NULL!	#NULL!	#NULL!	Retainedtill24Mo	1	1	1	1	0	0
5514890	5514891	4	2015-07-08	6	2016-06-08	2017-05-31	31	4	0	0	0	1	1	1	1	2	2	2	1	#NULL!	1	1	2	0	2	38	2015-07-08	39	2016-06-08	39	2017-05-31	2	4	1	1	2	1	1	19/03/2013	27.6	38.6	50.4	Retainedtill24Mo	1	1	1	1	1	2
5515140	5515141	4	2015-07-07	6	2016-05-27	#NULL!	29	1	0	0	#NULL!	1	1	#NULL!	1	2	2	9	1	1	#NULL!	#NULL!	1	0	#NULL!	39	2015-07-07	39	2016-05-27	#NULL!	#NULL!	3	0	1	0	0	1	1		#NULL!	#NULL!	#NULL!	TO	1	1	1	1	0	9
5515230	5515231	4	2015-07-01	6	#NULL!	#NULL!	34	4	0	#NULL!	#NULL!	1	1	#NULL!	1	2	9	9	1	1	#NULL!	#NULL!	0	#NULL!	#NULL!	39	2015-07-01	#NULL!	#NULL!	#NULL!	#NULL!	2	2	0	0	1	1	1		#NULL!	#NULL!	#NULL!	TO	#NULL!	1	#NULL!	#NULL!	#NULL!	9
5515270	5515271	4	2015-06-29	15	2016-04-13	2017-03-15	31	3	0	0	0	1	1	1	1	2	2	2	1	1	1	1	0	0	0	2258	2015-06-29	97	2016-04-13	#NULL!	#NULL!	2	6	1	1	2	1	1		#NULL!	#NULL!	#NULL!	Retainedtill24Mo	1	1	1	1	0	0
5515310	5515311	4	2015-07-01	17	#NULL!	#NULL!	32	4	0	#NULL!	#NULL!	1	1	#NULL!	1	2	9	9	1	1	#NULL!	1	2	#NULL!	#NULL!	39	2015-07-01	#NULL!	#NULL!	#NULL!	#NULL!	1	1	0	0	0	1	1		#NULL!	#NULL!	#NULL!	AliveOnART	2	1	#NULL!	#NULL!	#NULL!	9
5515350	5515351	4	2015-06-22	7	2016-05-25	2017-04-26	36	4	0	0	0	1	1	1	1	2	2	2	1	#NULL!	1	1	0	0	0	39	2015-06-22	39	2016-05-25	39	2017-04-26	1	6	1	1	2	1	1	07/11/2008	79.5	90.6	101.6	Retainedtill24Mo	1	1	1	1	0	0
5515420	5515421	4	2015-07-01	11	2016-05-31	#NULL!	36	4	0	0	#NULL!	1	1	#NULL!	1	2	2	9	1	1	#NULL!	1	0	0	#NULL!	39	2015-07-01	39	2016-05-31	#NULL!	#NULL!	1	1	1	0	0	1	1		#NULL!	#NULL!	#NULL!	AliveOnART	1	1	1	1	0	9
5515480	5515481	4	2015-06-19	6	2016-07-27	2017-06-21	38	4	0	0	0	1	1	1	1	2	2	2	1	#NULL!	1	1	0	0	0	39	2015-06-19	39	2016-07-27	39	2017-06-21	1	1	1	1	0	1	1	06/05/2013	25.4	38.7	49.5	Retainedtill24Mo	1	1	1	1	0	0
5515540	5515541	4	2015-06-22	9	2016-05-27	#NULL!	35	4	0	0	#NULL!	1	1	#NULL!	1	2	2	9	1	1	#NULL!	1	1	2	#NULL!	39	2015-06-22	39	2016-05-27	#NULL!	#NULL!	1	1	1	0	0	1	1		#NULL!	#NULL!	#NULL!	AliveOnART	1	1	3	2	1	9
400500	400501	1	2015-10-23	6	2016-10-06	2017-12-14	39	6	0	0	0	2	2	2	1	2	2	2	2	#NULL!	2	1	0	0	0	39	2015-10-26	39	2016-10-06	39	2017-12-14	0	1	1	1	0	2	1	20/04/2015	6.2	17.5	31.8	Retainedtill24Mo	1	2	1	1	0	0
400900	400901	1	2015-10-09	21	#NULL!	#NULL!	22	2	0	#NULL!	#NULL!	2	2	#NULL!	1	2	9	9	2	#NULL!	#NULL!	1	2	#NULL!	#NULL!	39	2015-10-09	#NULL!	#NULL!	#NULL!	#NULL!	1	2	0	0	1	2	1	27/03/2015	6.4	#NULL!	#NULL!	AliveOnART	2	2	#NULL!	#NULL!	#NULL!	9
400930	400931	1	2015-10-12	6	#NULL!	#NULL!	21	1	0	#NULL!	#NULL!	2	2	#NULL!	1	2	9	9	2	#NULL!	#NULL!	1	0	#NULL!	#NULL!	38	2015-10-12	#NULL!	#NULL!	#NULL!	#NULL!	2	0	0	0	0	2	1	08/05/2015	5.1	#NULL!	#NULL!	AliveOnART	2	2	#NULL!	#NULL!	#NULL!	9
401160	401161	1	2015-10-27	11	2016-08-18	2017-08-09	35	6	0	0	0	2	2	2	1	2	2	2	2	#NULL!	2	1	0	0	0	39	2015-10-27	39	2016-08-18	39	2017-08-09	0	1	1	1	0	2	1	05/03/2015	7.7	17.4	29.1	Retainedtill24Mo	1	2	1	1	0	0
402070	402071	1	2015-10-07	11	2017-01-19	2017-06-28	34	6	0	0	0	2	2	2	1	2	2	2	2	#NULL!	2	1	0	0	0	38	2015-10-07	39	2017-01-19	39	2017-06-28	1	1	1	1	0	2	1	10/03/2015	6.9	22.3	27.6	Retainedtill24Mo	1	2	1	1	0	0
402290	402291	1	2015-10-06	7	#NULL!	#NULL!	33	5	0	#NULL!	#NULL!	2	2	#NULL!	1	2	9	9	2	#NULL!	#NULL!	1	0	#NULL!	#NULL!	38	2015-10-06	#NULL!	#NULL!	#NULL!	#NULL!	0	1	0	0	0	2	1		#NULL!	#NULL!	#NULL!	AliveOnART	2	2	#NULL!	#NULL!	#NULL!	9
403030	403031	1	2016-03-29	6	2017-02-22	2017-12-15	24	3	0	0	0	2	2	2	1	2	2	2	2	#NULL!	2	1	0	0	2	38	2016-03-29	39	2017-02-22	39	2017-12-15	1	4	1	1	2	2	1	21/08/2015	7.3	18	27.8	Retainedtill24Mo	1	2	1	1	0	1
403390	403391	1	2016-03-30	7	2017-04-12	#NULL!	18	1	0	1	#NULL!	2	2	#NULL!	1	2	2	9	2	#NULL!	#NULL!	#NULL!	2	0	#NULL!	39	2016-03-31	1872	2017-04-12	#NULL!	#NULL!	0	0	1	0	0	2	1	04/09/2015	6.9	19.3	#NULL!	TO	1	2	1	1	1	9
403920	403921	1	2015-11-05	6	2017-02-16	#NULL!	21	2	0	0	#NULL!	2	2	#NULL!	1	2	1	9	2	#NULL!	#NULL!	2	0	#NULL!	#NULL!	509	2015-11-05	198	2017-02-16	#NULL!	#NULL!	1	4	1	0	2	2	1	10/07/2015	3.8	19.2	#NULL!	AliveOnART	1	2	#NULL!	#NULL!	#NULL!	9
404290	404291	1	2015-10-22	7	#NULL!	2017-07-27	31	3	0	#NULL!	0	2	2	2	1	2	9	2	2	#NULL!	2	1	0	#NULL!	0	39	2015-10-15	#NULL!	#NULL!	39	2017-07-27	0	4	0	1	2	2	1	30/07/2008	86.5	#NULL!	107.9	Retainedtill24Mo	#NULL!	2	#NULL!	#NULL!	#NULL!	0
404310	404311	1	2015-10-22	6	#NULL!	#NULL!	18	1	0	#NULL!	#NULL!	2	2	#NULL!	1	2	9	9	2	#NULL!	#NULL!	1	0	#NULL!	#NULL!	39	2015-10-22	#NULL!	#NULL!	#NULL!	#NULL!	1	4	0	0	2	2	1	21/04/2015	6	#NULL!	#NULL!	AliveOnART	2	2	#NULL!	#NULL!	#NULL!	9
404530	404531	1	2015-10-14	8	2016-08-31	2017-06-27	20	1	0	0	0	2	2	2	1	2	2	2	2	1	2	1	0	0	0	39	2015-10-16	39	2016-08-29	39	2017-06-27	2	0	1	1	0	2	1	23/11/2015	#NULL!	9.2	19.1	Retainedtill24Mo	1	2	1	1	0	0
404840	404841	1	2015-10-19	6	#NULL!	#NULL!	22	2	0	#NULL!	#NULL!	2	2	#NULL!	1	2	9	9	2	#NULL!	#NULL!	#NULL!	2	#NULL!	#NULL!	39	2015-10-19	#NULL!	#NULL!	#NULL!	#NULL!	1	2	0	0	1	2	1	28/04/2015	5.7	#NULL!	#NULL!	TO	#NULL!	2	#NULL!	#NULL!	#NULL!	9
404850	404851	1	2015-10-19	6	#NULL!	#NULL!	22	2	0	#NULL!	#NULL!	2	2	#NULL!	1	2	9	9	2	#NULL!	#NULL!	#NULL!	0	#NULL!	#NULL!	39	2015-10-19	#NULL!	#NULL!	#NULL!	#NULL!	1	0	0	0	0	2	1		#NULL!	#NULL!	#NULL!	TO	#NULL!	2	#NULL!	#NULL!	#NULL!	9
404980	404981	1	2015-10-19	7	#NULL!	#NULL!	25	2	0	#NULL!	#NULL!	2	2	#NULL!	1	2	9	9	2	#NULL!	#NULL!	#NULL!	0	#NULL!	#NULL!	45	2015-10-19	#NULL!	#NULL!	#NULL!	#NULL!	0	2	0	0	1	2	1	04/08/2015	2.5	#NULL!	#NULL!	TO	#NULL!	2	#NULL!	#NULL!	#NULL!	9
410790	410791	1	2016-01-19	7	#NULL!	#NULL!	26	1	0	#NULL!	#NULL!	2	2	#NULL!	1	2	9	9	2	#NULL!	#NULL!	1	0	#NULL!	#NULL!	60	2016-01-19	#NULL!	#NULL!	#NULL!	#NULL!	2	4	0	0	2	2	1		#NULL!	#NULL!	#NULL!	AliveOnART	2	2	#NULL!	#NULL!	#NULL!	9
410930	410931	1	2015-11-16	6	2016-10-20	2017-10-19	27	4	0	#NULL!	0	2	2	2	1	2	9	2	2	#NULL!	2	1	0	#NULL!	0	39	2015-11-16	39	2016-10-20	39	2017-10-19	1	0	1	1	0	2	1	13/03/2015	8.1	19.2	31.2	Retainedtill24Mo	1	2	#NULL!	#NULL!	1	0
411050	411051	1	2016-01-26	18	#NULL!	#NULL!	31	4	0	#NULL!	#NULL!	4	4	#NULL!	1	2	9	9	3	#NULL!	#NULL!	1	0	#NULL!	#NULL!	39	2016-01-26	#NULL!	#NULL!	#NULL!	#NULL!	0	2	0	0	1	2	1		#NULL!	#NULL!	#NULL!	AliveOnART	2	2	#NULL!	#NULL!	#NULL!	9
411100	411101	1	2016-03-02	15	2017-01-30	2017-11-22	20	3	0	0	0	2	2	2	1	2	2	2	2	#NULL!	2	1	0	0	0	42	2016-02-03	39	2017-01-30	38	2017-11-22	1	4	1	1	2	2	1	08/09/2015	4.8	16.7	26.5	Retainedtill24Mo	1	2	1	1	0	0
411160	411161	1	2015-11-18	6	#NULL!	#NULL!	43	6	0	#NULL!	#NULL!	2	2	#NULL!	1	2	9	9	2	#NULL!	#NULL!	1	0	#NULL!	#NULL!	39	2015-11-18	#NULL!	#NULL!	#NULL!	#NULL!	1	2	0	0	1	2	1	02/07/2015	4.5	#NULL!	#NULL!	AliveOnART	2	2	#NULL!	#NULL!	#NULL!	9
411740	411741	1	2015-10-29	6	#NULL!	#NULL!	21	2	0	#NULL!	#NULL!	3	3	#NULL!	1	2	9	9	2	#NULL!	#NULL!	1	2	#NULL!	#NULL!	30727	2015-10-29	#NULL!	#NULL!	#NULL!	#NULL!	1	2	0	0	1	2	1	21/07/2015	3.3	#NULL!	#NULL!	AliveOnART	2	2	#NULL!	#NULL!	#NULL!	9
413010	413011	1	2015-11-09	6	2016-11-08	2017-12-07	41	5	0	0	0	2	2	2	1	2	2	2	2	#NULL!	2	1	0	0	0	39	2015-11-09	39	2016-11-08	39	2017-12-07	2	1	1	1	0	2	1	20/05/2015	5.6	17.6	30.6	Retainedtill24Mo	1	2	1	1	0	0
417480	417481	1	2016-02-23	6	#NULL!	#NULL!	34	2	0	#NULL!	#NULL!	2	2	#NULL!	1	2	9	9	2	#NULL!	#NULL!	1	0	#NULL!	#NULL!	#NULL!	#NULL!	#NULL!	#NULL!	#NULL!	#NULL!	2	4	0	0	2	2	1		#NULL!	#NULL!	#NULL!	AliveOnART	2	2	#NULL!	#NULL!	#NULL!	9
417530	417531	1	2016-03-24	13	#NULL!	#NULL!	25	3	0	#NULL!	#NULL!	2	2	#NULL!	1	2	9	9	2	#NULL!	#NULL!	1	0	#NULL!	#NULL!	53750	2016-03-24	#NULL!	#NULL!	#NULL!	#NULL!	1	4	0	0	2	2	1		#NULL!	#NULL!	#NULL!	AliveOnART	2	2	#NULL!	#NULL!	#NULL!	9
417680	417681	1	2016-04-07	11	2017-01-26	#NULL!	23	1	0	1	#NULL!	2	2	#NULL!	1	2	2	9	2	#NULL!	#NULL!	1	2	0	#NULL!	39	2016-04-07	39	2017-01-26	#NULL!	#NULL!	2	3	1	0	1	2	1	15/09/2015	6.7	16.4	#NULL!	AliveOnART	1	2	1	1	1	9
417770	417771	1	2016-04-20	6	#NULL!	#NULL!	31	4	0	#NULL!	#NULL!	2	2	#NULL!	1	2	9	9	2	#NULL!	#NULL!	1	0	#NULL!	#NULL!	39	2016-04-21	#NULL!	#NULL!	#NULL!	#NULL!	1	4	0	0	2	2	1	11/11/2015	5.3	#NULL!	#NULL!	AliveOnART	2	2	#NULL!	#NULL!	#NULL!	9
417790	417791	1	2016-04-11	12	2017-02-01	2017-12-21	20	2	0	0	0	2	2	2	1	2	2	2	2	#NULL!	2	1	2	0	0	531	2016-04-11	2291	2017-02-01	39	2017-12-21	0	1	1	1	0	2	1	16/09/2015	6.8	16.5	27.2	Retainedtill24Mo	1	2	1	1	1	1
417800	417801	1	2016-04-07	13	#NULL!	#NULL!	24	2	0	#NULL!	#NULL!	2	2	#NULL!	1	2	9	9	2	#NULL!	#NULL!	1	0	#NULL!	#NULL!	39	2016-04-07	#NULL!	#NULL!	#NULL!	#NULL!	0	1	0	0	0	2	1	01/07/2015	9.2	#NULL!	#NULL!	AliveOnART	2	2	#NULL!	#NULL!	#NULL!	9
417840	417841	1	2016-04-18	16	#NULL!	#NULL!	22	1	0	#NULL!	#NULL!	2	2	#NULL!	1	2	9	9	2	#NULL!	#NULL!	1	0	#NULL!	#NULL!	74	2016-04-18	#NULL!	#NULL!	#NULL!	#NULL!	1	4	0	0	2	2	1	17/09/2015	7	#NULL!	#NULL!	AliveOnART	2	2	#NULL!	#NULL!	#NULL!	9
418310	418311	1	2015-08-19	11	2016-08-08	#NULL!	22	2	0	0	#NULL!	2	2	#NULL!	1	2	2	9	2	#NULL!	#NULL!	1	0	0	#NULL!	39	2015-08-19	39	2016-08-08	#NULL!	#NULL!	1	1	1	0	0	2	1	29/01/2015	6.7	18.3	#NULL!	AliveOnART	1	2	1	1	0	9
418320	418321	1	2015-08-24	7	#NULL!	#NULL!	30	5	0	#NULL!	#NULL!	2	2	#NULL!	1	2	9	9	2	#NULL!	#NULL!	1	0	#NULL!	#NULL!	63	2015-08-24	#NULL!	#NULL!	39	2017-06-08	1	1	0	0	0	2	1	27/02/2015	5.9	#NULL!	27.4	AliveOnART	2	2	#NULL!	#NULL!	#NULL!	9
418470	418471	1	2015-08-17	18	#NULL!	2017-02-15	23	1	0	#NULL!	0	2	2	2	1	2	9	2	2	#NULL!	2	1	0	#NULL!	2	39	2015-08-18	39	2017-02-15	#NULL!	#NULL!	2	0	0	1	0	2	1	20/02/2015	5.9	23.8	23.8	Retainedtill24Mo	#NULL!	2	#NULL!	#NULL!	#NULL!	1
419620	419621	1	2015-09-14	6	2016-11-30	2017-05-25	25	3	0	0	0	2	2	2	1	2	2	2	2	#NULL!	2	1	0	0	0	39	2015-09-14	38	2016-11-30	38	2017-05-25	1	1	1	1	0	2	1	17/02/2015	6.9	21.4	27.3	Retainedtill24Mo	1	2	1	1	0	0
419630	419631	1	2015-09-15	6	2016-08-25	2017-07-24	40	4	0	0	0	2	2	2	1	2	2	2	2	#NULL!	2	1	0	1	0	39	2015-09-16	39	2016-08-25	39	2017-07-24	1	1	1	1	0	2	1	02/04/2015	5.5	16.8	27.7	Retainedtill24Mo	1	2	2	1	0	0
419960	419961	1	2016-05-03	16	2017-01-19	#NULL!	26	2	0	0	#NULL!	2	2	#NULL!	1	2	2	9	2	#NULL!	#NULL!	1	0	0	#NULL!	39	2016-05-03	39	2017-01-20	#NULL!	#NULL!	3	4	1	0	2	2	1	10/08/2015	8.8	17.3	#NULL!	AliveOnART	1	2	1	1	0	9
420100	420101	1	2016-05-13	20	#NULL!	2017-12-19	33	4	0	#NULL!	0	2	2	2	1	2	9	2	2	#NULL!	2	1	1	#NULL!	0	39	2016-05-12	#NULL!	#NULL!	36	2017-12-19	1	4	0	1	2	2	1		#NULL!	#NULL!	#NULL!	Retainedtill24Mo	#NULL!	2	#NULL!	#NULL!	#NULL!	0
420910	420911	1	2016-04-20	14	2017-02-09	2017-11-01	24	3	0	0	0	2	2	2	1	2	2	2	2	#NULL!	2	1	2	2	2	39	2016-04-21	39	2017-02-09	39	2017-11-01	2	1	1	1	0	2	1		#NULL!	#NULL!	#NULL!	Retainedtill24Mo	1	2	3	2	2	2
422160	422161	1	2015-07-17	11	#NULL!	#NULL!	20	1	0	#NULL!	#NULL!	2	2	#NULL!	1	2	9	9	2	#NULL!	#NULL!	1	0	#NULL!	#NULL!	3783	2015-07-17	#NULL!	#NULL!	#NULL!	#NULL!	0	0	0	0	0	2	1		#NULL!	#NULL!	#NULL!	AliveOnART	2	2	#NULL!	#NULL!	#NULL!	9
422230	422231	1	2015-08-31	23	#NULL!	#NULL!	18	1	0	#NULL!	#NULL!	2	2	#NULL!	1	2	9	9	2	#NULL!	#NULL!	1	2	#NULL!	#NULL!	39	2015-08-31	#NULL!	#NULL!	#NULL!	#NULL!	1	0	0	0	0	2	1	05/01/2015	7.9	#NULL!	#NULL!	AliveOnART	2	2	#NULL!	#NULL!	#NULL!	9
423170	423171	1	2015-08-27	9	#NULL!	#NULL!	28	6	0	#NULL!	#NULL!	2	2	#NULL!	1	2	9	9	2	#NULL!	#NULL!	1	0	#NULL!	#NULL!	39	2015-08-28	#NULL!	#NULL!	#NULL!	#NULL!	1	2	0	0	1	2	1	16/03/2012	41.4	#NULL!	#NULL!	AliveOnART	2	2	#NULL!	#NULL!	#NULL!	9
423760	423761	1	2015-08-12	4	2016-09-21	2017-07-20	27	4	0	0	0	2	2	2	1	2	2	2	2	#NULL!	2	1	0	1	0	#NULL!	#NULL!	39	2016-09-21	39	2017-07-20	1	1	1	1	0	2	1	15/05/2015	2.9	16.2	26.2	Retainedtill24Mo	1	2	2	1	0	0
423810	423811	1	2015-09-22	8	2016-09-09	2017-07-31	32	3	0	0	0	2	2	2	1	2	2	2	2	#NULL!	2	1	0	0	0	39	2015-09-22	39	2016-09-09	38	2017-07-31	2	2	1	1	1	2	1	06/03/2015	6.5	18.1	28.8	Retainedtill24Mo	1	2	1	1	0	0
424810	424811	1	2016-02-15	7	2017-01-04	2017-12-19	18	1	0	0	0	2	2	2	1	2	2	2	2	#NULL!	2	1	0	0	0	38	2016-02-16	36	2017-01-04	38	2017-12-19	1	4	1	1	2	2	1	08/07/2015	7.3	17.9	29.4	Retainedtill24Mo	1	2	1	1	0	0
425360	425361	1	2015-11-02	12	2016-09-21	2017-08-16	36	6	0	0	0	2	2	2	1	2	2	2	2	#NULL!	2	1	0	0	0	39	2015-11-02	39	2016-09-21	39	2017-08-16	1	0	1	1	0	2	1	29/05/2015	5.1	15.7	26.6	Retainedtill24Mo	1	2	1	1	0	0
425510	425511	1	2015-11-02	5	#NULL!	2017-06-12	30	4	0	#NULL!	0	3	3	3	1	2	9	2	2	#NULL!	3	1	2	#NULL!	0	39	2015-11-02	#NULL!	#NULL!	39	2017-06-13	1	4	0	1	2	2	1	28/07/2015	3.1	#NULL!	22.5	Retainedtill24Mo	#NULL!	2	#NULL!	#NULL!	#NULL!	1
426310	426311	1	2016-04-18	12	2017-01-26	#NULL!	25	2	0	0	#NULL!	2	2	#NULL!	1	2	2	9	2	#NULL!	#NULL!	1	0	0	#NULL!	38	2016-04-18	36	2017-01-26	#NULL!	#NULL!	2	1	1	0	0	2	1	02/09/2015	7.5	16.8	#NULL!	AliveOnART	1	2	1	1	0	9
426360	426361	1	2016-04-12	7	#NULL!	#NULL!	22	3	1	#NULL!	#NULL!	2	2	#NULL!	1	2	9	9	2	1	#NULL!	1	0	#NULL!	#NULL!	39	2016-04-12	#NULL!	#NULL!	#NULL!	#NULL!	1	2	0	0	1	2	1		#NULL!	#NULL!	#NULL!	AliveOnART	2	2	#NULL!	#NULL!	#NULL!	9
427140	427141	1	2015-07-07	7	2017-01-16	#NULL!	26	2	0	0	#NULL!	2	2	#NULL!	1	2	2	9	2	#NULL!	#NULL!	1	0	1	#NULL!	39	2015-07-07	39	2017-01-16	#NULL!	#NULL!	1	1	1	0	0	2	1	18/05/2015	1.6	19.9	#NULL!	AliveOnART	1	2	2	1	0	9
427200	427201	1	2015-07-01	5	2016-11-21	2017-05-25	23	1	0	0	0	2	2	2	1	2	2	2	2	#NULL!	2	1	1	0	0	39	2015-07-01	39	2016-06-07	39	2017-05-25	2	0	1	1	0	2	1	04/02/2015	4.9	16.1	27.7	Retainedtill24Mo	1	2	1	1	0	0
429080	429081	1	2016-02-28	16	#NULL!	#NULL!	19	1	0	#NULL!	#NULL!	2	2	#NULL!	1	2	9	9	2	#NULL!	#NULL!	1	0	#NULL!	#NULL!	#NULL!	#NULL!	#NULL!	#NULL!	#NULL!	#NULL!	1	0	0	0	0	2	1	05/05/2015	9.8	#NULL!	#NULL!	AliveOnART	2	2	#NULL!	#NULL!	#NULL!	9
429180	429181	1	2016-02-02	8	#NULL!	2017-12-13	19	1	0	#NULL!	0	2	2	2	1	2	9	2	2	#NULL!	2	1	0	#NULL!	0	40	2016-02-02	#NULL!	#NULL!	39	2017-12-13	0	0	0	1	0	2	1	12/11/2013	26.7	#NULL!	49	Retainedtill24Mo	#NULL!	2	#NULL!	#NULL!	#NULL!	0
429460	429461	1	2016-02-01	7	#NULL!	#NULL!	30	4	0	#NULL!	#NULL!	3	3	#NULL!	1	2	9	9	2	#NULL!	#NULL!	1	2	#NULL!	#NULL!	196239	2016-02-01	#NULL!	#NULL!	#NULL!	#NULL!	1	1	0	0	0	2	1	01/02/2016	0	#NULL!	#NULL!	Died	#NULL!	2	#NULL!	#NULL!	#NULL!	9
429590	429591	1	2016-04-14	7	#NULL!	#NULL!	24	3	0	#NULL!	#NULL!	2	2	#NULL!	1	2	9	9	2	#NULL!	#NULL!	1	0	#NULL!	#NULL!	39	2016-04-14	#NULL!	#NULL!	#NULL!	#NULL!	0	1	0	0	0	2	1		#NULL!	#NULL!	#NULL!	AliveOnART	2	2	#NULL!	#NULL!	#NULL!	9
430540	430541	1	2015-06-26	9	#NULL!	#NULL!	21	1	0	#NULL!	#NULL!	2	2	#NULL!	1	2	9	9	2	#NULL!	#NULL!	1	0	#NULL!	#NULL!	39	2015-06-26	#NULL!	#NULL!	#NULL!	#NULL!	2	0	0	0	0	2	1	11/11/2014	7.5	#NULL!	#NULL!	AliveOnART	2	2	#NULL!	#NULL!	#NULL!	9
430790	430791	1	2015-07-13	23	#NULL!	#NULL!	30	3	0	#NULL!	#NULL!	2	2	#NULL!	1	2	9	9	2	#NULL!	#NULL!	1	0	#NULL!	#NULL!	39	2015-07-13	#NULL!	#NULL!	#NULL!	#NULL!	2	9	0	0	9	2	1		#NULL!	#NULL!	#NULL!	AliveOnART	2	2	#NULL!	#NULL!	#NULL!	9
430840	430841	1	2015-08-10	17	#NULL!	#NULL!	30	3	0	#NULL!	#NULL!	2	2	#NULL!	1	2	9	9	2	#NULL!	#NULL!	1	0	#NULL!	#NULL!	38	2015-08-10	#NULL!	#NULL!	#NULL!	#NULL!	1	1	0	0	0	2	1		#NULL!	#NULL!	#NULL!	AliveOnART	2	2	#NULL!	#NULL!	#NULL!	9
431090	431091	1	2015-06-24	8	#NULL!	2017-05-03	29	2	0	#NULL!	1	3	3	3	1	2	9	2	2	#NULL!	3	1	0	#NULL!	1	39	2015-06-25	#NULL!	#NULL!	39	2017-05-03	1	4	0	1	2	2	1	13/01/2015	5.4	#NULL!	27.7	Retainedtill24Mo	#NULL!	2	#NULL!	#NULL!	#NULL!	0
431100	431101	1	2015-06-26	25	#NULL!	#NULL!	27	3	0	#NULL!	#NULL!	2	2	#NULL!	1	2	9	9	2	#NULL!	#NULL!	1	0	#NULL!	#NULL!	39	2015-06-26	#NULL!	#NULL!	#NULL!	#NULL!	1	1	0	0	0	2	1		#NULL!	#NULL!	#NULL!	AliveOnART	2	2	#NULL!	#NULL!	#NULL!	9
431160	431161	1	2015-06-30	7	#NULL!	2017-05-29	33	4	0	#NULL!	0	2	2	2	1	2	9	2	2	#NULL!	2	1	2	#NULL!	1	39	2015-06-30	#NULL!	#NULL!	39	2017-05-29	0	1	0	1	0	2	1	06/02/2015	4.8	#NULL!	27.8	Retainedtill24Mo	#NULL!	2	#NULL!	#NULL!	#NULL!	1
431470	431471	1	2015-07-23	7	#NULL!	2017-06-12	20	3	0	#NULL!	0	2	2	2	1	2	9	2	2	#NULL!	2	1	2	#NULL!	0	39	2015-07-23	#NULL!	#NULL!	16330	2017-06-13	1	1	0	1	0	2	1		#NULL!	#NULL!	#NULL!	Retainedtill24Mo	#NULL!	2	#NULL!	#NULL!	#NULL!	1
431840	431841	1	2015-08-27	5	2016-09-05	2017-09-01	30	5	0	0	0	2	2	2	1	2	2	2	2	#NULL!	2	1	1	0	0	39	2015-08-28	39	2016-09-05	#NULL!	#NULL!	1	1	1	1	0	2	1		#NULL!	#NULL!	#NULL!	Retainedtill24Mo	1	2	1	1	0	0
431890	431891	1	2015-06-29	11	#NULL!	#NULL!	22	2	0	#NULL!	#NULL!	2	2	#NULL!	1	2	9	9	2	#NULL!	#NULL!	1	0	#NULL!	#NULL!	39	2015-06-29	#NULL!	#NULL!	#NULL!	#NULL!	1	0	0	0	0	2	1	09/01/2015	5.7	#NULL!	#NULL!	AliveOnART	2	2	#NULL!	#NULL!	#NULL!	9
431950	431951	1	2015-08-07	9	#NULL!	#NULL!	20	1	0	#NULL!	#NULL!	2	2	#NULL!	1	2	9	9	2	#NULL!	#NULL!	1	1	#NULL!	#NULL!	38	2015-08-07	#NULL!	#NULL!	#NULL!	#NULL!	0	0	0	0	0	2	1	22/12/2014	7.5	#NULL!	#NULL!	AliveOnART	2	2	#NULL!	#NULL!	#NULL!	9
432000	432001	1	2015-07-13	11	#NULL!	#NULL!	33	5	0	#NULL!	#NULL!	2	2	#NULL!	1	2	9	9	2	#NULL!	#NULL!	1	0	#NULL!	#NULL!	39	2015-07-13	#NULL!	#NULL!	#NULL!	#NULL!	1	1	0	0	0	2	1	22/09/2014	9.7	#NULL!	#NULL!	AliveOnART	2	2	#NULL!	#NULL!	#NULL!	9
433950	433951	1	2016-01-18	7	#NULL!	#NULL!	30	2	0	#NULL!	#NULL!	2	2	#NULL!	1	2	9	9	2	#NULL!	#NULL!	1	0	#NULL!	#NULL!	38	2016-01-18	#NULL!	#NULL!	#NULL!	#NULL!	2	4	0	0	2	2	1	24/08/2010	64.8	#NULL!	#NULL!	AliveOnART	2	2	#NULL!	#NULL!	#NULL!	9
434010	434011	1	2016-05-10	15	#NULL!	2017-10-30	23	2	0	#NULL!	0	2	2	2	1	2	9	2	2	#NULL!	2	1	0	#NULL!	0	38	2016-05-10	38	2016-05-10	39	2017-10-30	1	2	0	1	1	2	1	03/02/2016	3.2	3.2	20.9	Retainedtill24Mo	#NULL!	2	#NULL!	#NULL!	#NULL!	0
434350	434351	1	2015-11-02	8	2016-09-07	2017-07-24	18	1	0	0	0	2	2	2	1	2	2	2	2	#NULL!	2	1	0	0	0	39	2015-11-02	39	2016-09-08	39	2017-07-24	1	0	1	1	0	2	1	08/04/2015	6.8	17	27.5	Retainedtill24Mo	1	2	1	1	0	0
434680	434681	1	2015-11-10	17	2016-09-08	2017-08-10	40	5	0	0	0	2	2	2	1	2	2	2	2	#NULL!	2	1	0	0	0	39	2015-11-10	39	2016-09-08	38	2017-08-10	1	1	1	1	0	2	1	20/03/2015	7.7	17.6	28.7	Retainedtill24Mo	1	2	1	1	0	0
434840	434841	1	2015-11-19	7	#NULL!	2017-10-09	37	4	0	#NULL!	0	2	2	2	1	2	9	2	2	#NULL!	2	1	0	#NULL!	0	39	2015-11-19	#NULL!	#NULL!	39	2017-10-09	1	4	0	1	2	2	1	24/06/2015	4.8	#NULL!	27.5	Retainedtill24Mo	#NULL!	2	#NULL!	#NULL!	#NULL!	0
434970	434971	1	2016-03-31	6	2017-03-01	#NULL!	22	3	0	0	#NULL!	2	2	#NULL!	1	2	2	9	2	#NULL!	#NULL!	1	0	0	#NULL!	38	2016-03-31	39	2017-03-01	#NULL!	#NULL!	1	4	1	0	2	2	1	23/11/2015	4.3	15.3	#NULL!	AliveOnART	1	2	1	1	0	9
435030	435031	1	2015-11-10	6	2016-09-29	#NULL!	25	2	0	0	#NULL!	2	2	#NULL!	1	2	2	9	2	#NULL!	#NULL!	1	0	0	#NULL!	39	2015-11-10	39	2016-09-29	#NULL!	#NULL!	2	2	1	0	1	2	1		#NULL!	#NULL!	#NULL!	AliveOnART	1	2	1	1	0	9
435170	435171	1	2016-03-30	5	#NULL!	#NULL!	25	2	0	#NULL!	#NULL!	3	3	#NULL!	1	2	9	9	2	#NULL!	#NULL!	1	0	#NULL!	#NULL!	39	2016-03-30	#NULL!	#NULL!	#NULL!	#NULL!	1	2	0	0	1	2	1		#NULL!	#NULL!	#NULL!	AliveOnART	2	2	#NULL!	#NULL!	#NULL!	9
435180	435181	1	2016-03-30	12	#NULL!	#NULL!	24	3	0	#NULL!	#NULL!	2	2	#NULL!	1	2	9	9	2	#NULL!	#NULL!	1	1	#NULL!	#NULL!	3548	2016-03-30	#NULL!	#NULL!	#NULL!	#NULL!	1	1	0	0	0	2	1	30/06/2015	9	#NULL!	#NULL!	AliveOnART	2	2	#NULL!	#NULL!	#NULL!	9
435430	435431	1	2016-04-14	5	#NULL!	#NULL!	23	2	0	#NULL!	#NULL!	2	2	#NULL!	1	2	9	9	2	#NULL!	#NULL!	#NULL!	0	#NULL!	#NULL!	38	2016-04-13	#NULL!	#NULL!	#NULL!	#NULL!	2	4	0	0	2	2	1		#NULL!	#NULL!	#NULL!	TO	#NULL!	2	#NULL!	#NULL!	#NULL!	9
435450	435451	1	2016-04-13	7	2017-04-11	#NULL!	28	3	0	0	#NULL!	2	2	#NULL!	1	2	2	9	2	#NULL!	#NULL!	1	0	0	#NULL!	8148	2016-04-13	2627	2017-04-11	#NULL!	#NULL!	1	4	1	0	2	2	1	24/09/2013	30.6	42.6	#NULL!	AliveOnART	1	2	1	1	0	9
440000	440001	1	2015-08-21	9	#NULL!	#NULL!	23	1	0	#NULL!	#NULL!	2	2	#NULL!	1	2	9	9	2	#NULL!	#NULL!	1	0	#NULL!	#NULL!	39	2015-08-24	#NULL!	#NULL!	#NULL!	#NULL!	1	0	0	0	0	2	1	24/02/2015	6	#NULL!	#NULL!	AliveOnART	2	2	#NULL!	#NULL!	#NULL!	9
440020	440021	1	2015-08-20	7	#NULL!	2017-06-29	31	4	0	#NULL!	0	3	3	3	1	2	9	2	2	#NULL!	3	1	0	#NULL!	0	38	2015-08-20	#NULL!	#NULL!	39	2017-06-29	1	1	0	1	0	2	1		#NULL!	#NULL!	#NULL!	Retainedtill24Mo	#NULL!	2	#NULL!	#NULL!	#NULL!	0
440060	440061	1	2015-09-18	6	#NULL!	#NULL!	23	2	0	#NULL!	#NULL!	4	4	#NULL!	1	2	9	9	3	#NULL!	#NULL!	1	0	#NULL!	#NULL!	38	2015-09-18	#NULL!	#NULL!	#NULL!	#NULL!	2	1	0	0	0	2	1		#NULL!	#NULL!	#NULL!	AliveOnART	2	2	#NULL!	#NULL!	#NULL!	9
440460	440461	1	2016-04-19	6	2017-03-06	#NULL!	31	2	0	0	#NULL!	3	3	#NULL!	1	2	2	9	2	#NULL!	#NULL!	1	0	0	#NULL!	38	2016-04-19	38	2017-03-06	#NULL!	#NULL!			1	0	#NULL!	2	1	05/02/2016	2.5	13	#NULL!	AliveOnART	1	2	1	1	0	9
440670	440671	1	2015-07-14	20	#NULL!	2017-02-14	25	2	0	#NULL!	0	2	2	2	1	2	9	2	2	#NULL!	2	1	0	#NULL!	0	39	2015-07-14	39	2017-02-14	39	2018-01-08	2	1	0	1	0	2	1		#NULL!	#NULL!	#NULL!	Retainedtill24Mo	#NULL!	2	#NULL!	#NULL!	#NULL!	0
440730	440731	1	2015-08-03	11	2016-07-21	#NULL!	26	2	0	0	#NULL!	2	2	#NULL!	1	2	2	9	2	#NULL!	#NULL!	1	1	0	#NULL!	39	2015-08-03	39	2016-07-21	#NULL!	#NULL!	1	2	1	0	1	2	1	04/03/2015	5	16.6	#NULL!	AliveOnART	1	2	1	1	0	9
440830	440831	1	2015-07-22	6	2016-07-18	2017-04-10	30	4	0	0	0	2	2	2	1	2	2	2	2	#NULL!	2	1	1	0	0	39	2015-07-23	39	2016-07-18	39	2017-04-10	1	6	1	1	2	2	1	13/01/2015	6.3	18.2	26.9	Retainedtill24Mo	1	2	1	1	0	0
440840	440841	1	2015-07-16	23	#NULL!	#NULL!	25	1	0	#NULL!	#NULL!	2	2	#NULL!	1	2	9	9	2	#NULL!	#NULL!	1	0	#NULL!	#NULL!	39	2015-07-17	#NULL!	#NULL!	#NULL!	#NULL!	1	0	0	0	0	2	1	12/09/2014	10.2	#NULL!	#NULL!	AliveOnART	2	2	#NULL!	#NULL!	#NULL!	9
700790	700791	1	2016-02-18	6	2017-02-01	#NULL!	16	1	0	0	#NULL!	2	2	#NULL!	1	2	2	9	2	#NULL!	#NULL!	1	0	0	#NULL!	38	2016-02-18	39	2017-02-01	#NULL!	#NULL!	1	0	1	0	0	2	1	20/10/2015	3.9	15.4	#NULL!	AliveOnART	1	2	1	1	0	9
701010	701011	1	2015-08-03	6	2016-06-21	2017-07-18	35	4	0	0	0	3	3	3	1	2	2	2	2	#NULL!	3	1	0	0	0	39	2015-08-03	39	2016-06-21	39	2017-07-18	1	6	1	1	2	2	1	14/12/2010	55.6	66.2	79.1	Retainedtill24Mo	1	2	1	1	0	0
702500	702501	1	2015-07-22	6	2016-06-16	2017-06-16	17	1	0	0	0	2	2	2	1	2	2	2	2	#NULL!	2	1	0	1	1	63	2015-07-23	36	2016-06-16	#NULL!	#NULL!	1	0	1	1	0	2	1	03/03/2015	4.7	15.4	27.4	Retainedtill24Mo	1	2	2	1	0	0
702710	702711	1	2015-07-30	10	2016-07-26	2017-06-07	30	4	0	0	0	2	2	2	1	2	2	2	2	#NULL!	2	1	0	0	0	39	2015-07-30	39	2016-07-26	#NULL!	#NULL!	2	3	1	1	1	2	1	20/11/2014	8.3	20.2	30.6	Retainedtill24Mo	1	2	1	1	0	0
703230	703231	1	2015-07-24	11	2016-05-10	2017-03-09	42	5	0	0	0	2	2	2	1	2	2	2	2	#NULL!	2	1	0	0	0	39	2015-07-24	39	2016-05-10	39	2017-03-09	1	0	1	1	0	2	1	16/12/2014	7.3	16.8	26.8	Retainedtill24Mo	1	2	1	1	0	0
703290	703291	1	2015-08-06	6	2016-08-01	2017-07-03	17	1	0	0	0	2	2	2	1	2	2	2	2	#NULL!	2	1	0	2	0	38	2015-08-06	598	2016-08-01	38	2017-07-27	1	0	1	1	0	2	1	09/04/2015	3.9	15.7	27.6	Retainedtill24Mo	1	2	3	2	1	1
703760	703761	1	2016-03-23	10	2017-02-15	#NULL!	26	2	0	1	#NULL!	2	2	#NULL!	1	2	2	9	2	#NULL!	#NULL!	1	0	0	#NULL!	39	2016-02-23	39	2017-02-15	#NULL!	#NULL!	2	0	1	0	0	2	1	12/11/2015	3.4	15.1	#NULL!	AliveOnART	1	2	1	1	0	9
704300	704301	1	2015-11-03	6	2016-09-22	2017-08-20	31	3	0	0	1	2	2	2	1	2	2	2	2	#NULL!	2	1	2	2	0	8552	2015-11-10	5515	2016-09-22	2401	2017-08-30	2	1	1	1	0	2	1	29/04/2015	6.4	16.8	28	Retainedtill24Mo	1	2	3	2	2	2
704550	704551	1	2015-09-14	7	2016-07-28	2017-06-15	33	4	0	0	0	2	2	2	1	2	2	2	2	#NULL!	2	1	0	0	1	1876	2015-09-14	#NULL!	#NULL!	#NULL!	#NULL!	1	1	1	1	0	2	1	19/02/2015	6.8	17.3	27.9	Retainedtill24Mo	1	2	#NULL!	#NULL!	0	0
706240	706241	1	2016-02-03	6	2017-01-04	#NULL!	26	2	0	0	#NULL!	2	2	#NULL!	1	2	2	9	2	#NULL!	#NULL!	1	2	0	#NULL!	5193	2016-02-03	26637	2017-01-04	#NULL!	#NULL!	1	4	1	0	2	2	1	16/06/2015	7.6	18.6	#NULL!	AliveOnART	1	2	1	1	1	9
706340	706341	1	2016-02-15	6	2017-01-03	#NULL!	24	2	0	0	#NULL!	2	2	#NULL!	1	2	2	9	2	#NULL!	#NULL!	1	0	0	#NULL!	135	2016-02-15	39	2017-01-03	#NULL!	#NULL!	1	4	1	0	2	2	1	02/10/2015	4.4	15	#NULL!	AliveOnART	1	2	1	1	0	9
706960	706961	1	2015-07-13	6	2016-05-30	2017-06-20	24	2	0	0	0	2	2	2	1	2	2	2	2	#NULL!	2	1	2	0	0	20424	2015-07-13	22295	2016-01-21	#NULL!	#NULL!	2	1	1	1	0	2	1	12/02/2015	5	11.3	28.3	Retainedtill24Mo	1	2	1	1	1	1
707330	707331	1	2015-08-13	13	2016-06-16	#NULL!	33	6	0	0	#NULL!	2	2	#NULL!	1	2	2	9	2	#NULL!	#NULL!	1	0	0	#NULL!	38	2015-08-13	39	2016-06-16	#NULL!	#NULL!	1	1	1	0	0	2	1	26/03/2015	4.6	14.7	#NULL!	AliveOnART	1	2	1	1	0	9
707440	707441	1	2015-08-11	6	2016-07-21	2017-05-31	26	3	0	0	0	2	2	2	1	2	2	2	2	#NULL!	2	1	0	0	0	39	2015-08-11	39	2016-07-21	39	2017-05-31	2	6	1	1	2	2	1	29/04/2015	3.4	14.7	25.1	Retainedtill24Mo	1	2	1	1	0	0
707650	707651	1	2015-08-14	19	2016-06-20	#NULL!	29	4	0	0	#NULL!	2	2	#NULL!	1	2	2	9	2	#NULL!	#NULL!	1	0	0	#NULL!	39	2015-08-14	39	2016-06-21	#NULL!	#NULL!	1	4	1	0	2	2	1	23/01/2015	6.7	16.9	#NULL!	AliveOnART	1	2	1	1	0	9
707660	707661	1	2015-08-12	6	2016-08-11	2017-03-23	33	2	0	0	0	2	2	2	1	2	2	2	2	#NULL!	2	1	0	0	0	519	2015-08-12	7310	2016-12-08	6590	2017-03-23	2	1	1	1	0	2	1	21/04/2015	3.7	19.6	23.1	Retainedtill24Mo	1	2	1	1	0	0
707670	707671	1	2015-08-13	6	2016-07-05	2017-08-10	33	4	0	0	0	2	2	2	1	2	2	2	2	#NULL!	2	1	0	0	0	39	2015-08-13	39	2016-07-05	39	2017-08-10	1	6	1	1	2	2	1	05/03/2015	5.3	16	29.2	Retainedtill24Mo	1	2	1	1	0	0
708330	708331	1	2016-03-24	30	#NULL!	#NULL!	24	2	0	#NULL!	#NULL!	2	2	#NULL!	1	0	9	9	2	#NULL!	#NULL!	#NULL!	#NULL!	#NULL!	#NULL!	1050	2016-02-24	#NULL!	#NULL!	#NULL!	#NULL!	1	1	0	0	0	2	1	24/02/2016	0	#NULL!	#NULL!	TO	#NULL!	2	#NULL!	#NULL!	#NULL!	9
1400400	1400401	1	2015-08-27	7	2016-09-14	2017-04-14	28	3	0	0	1	2	2	2	1	2	2	2	2	#NULL!	2	1	0	2	0	18712	2015-08-27	5605	2016-08-03	39	2017-04-13	1	3	1	1	1	2	1	16/02/2015	6.4	17.6	25.9	Retainedtill24Mo	1	2	3	2	1	1
1400440	1400441	1	2015-07-23	5	#NULL!	#NULL!	31	4	#NULL!	#NULL!	#NULL!	2	2	#NULL!	1	2	9	9	2	#NULL!	#NULL!	1	#NULL!	#NULL!	#NULL!	85166	2015-07-23	#NULL!	#NULL!	#NULL!	#NULL!	0	1	0	0	0	2	1		#NULL!	#NULL!	#NULL!	AliveOnART	2	2	#NULL!	#NULL!	#NULL!	9
1400580	1400581	1	2015-09-21	7	2016-08-09	2017-05-09	26	1	0	0	0	2	2	2	1	2	2	2	2	#NULL!	2	1	1	2	0	39	2015-09-21	39	2016-08-03	39	2017-04-13	2	0	1	1	0	2	1	05/03/2015	6.5	16.9	25.3	Retainedtill24Mo	1	2	3	2	1	1
1400810	1400811	1	2015-07-15	9	2016-10-24	2017-04-12	32	4	0	0	0	2	2	2	1	2	2	2	2	#NULL!	2	1	0	0	0	39	2015-07-15	39	2016-10-24	39	2017-02-24	1	4	1	1	2	2	1	12/01/2015	6.1	21.4	25.4	Retainedtill24Mo	1	2	1	1	0	0
1400970	1400971	1	2015-07-15	14	#NULL!	#NULL!	35	4	0	#NULL!	#NULL!	2	2	#NULL!	1	2	9	9	2	#NULL!	#NULL!	1	0	#NULL!	#NULL!	38	2015-07-15	#NULL!	#NULL!	#NULL!	#NULL!	2	1	0	0	0	2	1	11/11/2014	8.1	#NULL!	#NULL!	AliveOnART	2	2	#NULL!	#NULL!	#NULL!	9
1401420	1401421	1	2015-09-03	18	#NULL!	#NULL!	23	2	0	#NULL!	#NULL!	2	2	#NULL!	1	2	9	9	2	#NULL!	#NULL!	1	2	#NULL!	#NULL!	39	2015-09-04	#NULL!	#NULL!	#NULL!	#NULL!	1	2	0	0	1	2	1	02/02/2015	7.1	#NULL!	#NULL!	AliveOnART	2	2	#NULL!	#NULL!	#NULL!	9
1401630	1401631	1	2015-09-02	5	2016-08-19	2017-04-05	24	1	0	0	0	2	2	2	1	2	2	2	2	#NULL!	2	1	0	0	0	38	2015-09-02	39	2016-08-03	39	2017-02-24	2	0	1	1	0	2	1	15/01/2015	7.6	18.6	25.3	Retainedtill24Mo	1	2	1	1	0	0
1401670	1401671	1	2015-07-07	7	#NULL!	#NULL!	20	1	0	#NULL!	#NULL!	3	3	#NULL!	1	2	9	9	2	#NULL!	#NULL!	1	0	#NULL!	#NULL!	73	2015-07-07	#NULL!	#NULL!	#NULL!	#NULL!	1	0	0	0	0	2	1	29/12/2014	6.3	#NULL!	#NULL!	AliveOnART	2	2	#NULL!	#NULL!	#NULL!	9
1401750	1401751	1	2015-08-28	18	#NULL!	#NULL!	34	4	0	#NULL!	#NULL!	2	2	#NULL!	1	2	9	9	2	#NULL!	#NULL!	1	2	#NULL!	#NULL!	215	2015-08-28	#NULL!	#NULL!	#NULL!	#NULL!	1	1	0	0	0	2	1	22/12/2014	8.2	#NULL!	#NULL!	AliveOnART	2	2	#NULL!	#NULL!	#NULL!	9
1401790	1401791	1	2015-08-31	9	2016-05-11	2017-08-14	26	3	0	0	0	2	2	2	1	2	2	2	2	#NULL!	2	1	0	2	0	39	2015-08-31	39	2016-05-11	39	2017-07-10	2	1	1	1	0	2	1	07/04/2015	4.8	13.1	27.1	Retainedtill24Mo	1	2	3	2	1	1
1401930	1401931	1	2015-07-31	22	#NULL!	#NULL!	33	6	0	#NULL!	#NULL!	2	2	#NULL!	1	2	9	9	2	#NULL!	#NULL!	1	0	#NULL!	#NULL!	39	2015-08-03	#NULL!	#NULL!	#NULL!	#NULL!	1	1	0	0	0	2	1	17/12/2014	7.5	#NULL!	#NULL!	AliveOnART	2	2	#NULL!	#NULL!	#NULL!	9
1402320	1402321	1	2015-08-21	15	#NULL!	#NULL!	31	4	0	#NULL!	#NULL!	3	3	#NULL!	1	2	9	9	2	#NULL!	#NULL!	1	2	#NULL!	#NULL!	56	2015-08-21	#NULL!	#NULL!	#NULL!	#NULL!	2	1	0	0	0	2	1	28/01/2015	6.8	#NULL!	#NULL!	AliveOnART	2	2	#NULL!	#NULL!	#NULL!	9
1403260	1403261	1	2015-08-27	16	#NULL!	#NULL!	18	1	0	#NULL!	#NULL!	2	2	#NULL!	1	2	9	9	2	#NULL!	#NULL!	1	0	#NULL!	#NULL!	38	2015-08-27	#NULL!	#NULL!	#NULL!	#NULL!	1	1	0	0	0	2	1	20/01/2015	7.2	#NULL!	#NULL!	AliveOnART	2	2	#NULL!	#NULL!	#NULL!	9
1403570	1403571	1	2015-07-09	9	#NULL!	#NULL!	21	2	0	#NULL!	#NULL!	2	2	#NULL!	1	2	9	9	2	1	#NULL!	1	0	#NULL!	#NULL!	39	2015-07-09	#NULL!	#NULL!	#NULL!	#NULL!	2	3	0	0	1	2	1		#NULL!	#NULL!	#NULL!	AliveOnART	2	2	#NULL!	#NULL!	#NULL!	9
1403590	1403591	1	2015-07-09	14	2016-08-09	2017-04-17	28	3	0	0	0	2	2	2	1	2	2	2	2	#NULL!	2	1	0	0	0	39	2015-07-09	39	2016-08-03	39	2017-04-13	1	1	1	1	0	2	1	15/04/2013	26.8	39.6	47.9	Retainedtill24Mo	1	2	1	1	0	0
1403740	1403741	1	2015-07-24	23	2016-04-27	2017-02-10	36	4	0	0	0	2	2	2	1	2	2	2	2	#NULL!	2	1	0	0	0	39	2015-07-24	39	2016-04-15	39	2017-02-10	2	1	1	1	0	2	1	15/03/2006	112.3	121	130.8	Retainedtill24Mo	1	2	1	1	0	0
1403790	1403791	1	2015-07-21	21	2016-04-27	2017-02-20	34	3	0	0	0	2	2	2	1	2	2	2	2	#NULL!	2	1	2	2	2	142243	2015-07-21	208033	2016-03-07	459971	2017-02-10	2	0	1	1	0	2	1	12/11/2014	8.3	15.8	26.9	Retainedtill24Mo	1	2	3	2	2	2
1404400	1404401	1	2015-07-27	12	2016-05-09	#NULL!	24	1	0	0	#NULL!	2	2	#NULL!	1	2	2	9	2	#NULL!	#NULL!	1	0	0	#NULL!	39	2015-07-27	39	2016-05-09	#NULL!	#NULL!	2	0	1	0	0	2	1	29/01/2015	5.9	15.3	#NULL!	AliveOnART	1	2	1	1	0	9
1405380	1405381	1	2015-07-23	10	2016-07-04	#NULL!	22	1	0	0	#NULL!	2	2	#NULL!	1	2	2	9	2	#NULL!	#NULL!	1	0	0	#NULL!	69	2015-07-23	39	2016-06-29	#NULL!	#NULL!	1	0	1	0	0	2	1	29/03/2010	63.8	75	#NULL!	AliveOnART	1	2	1	1	0	9
1405730	1405731	1	2015-08-05	6	2016-08-08	2017-07-14	31	5	0	0	0	2	2	2	1	2	2	2	2	#NULL!	2	1	1	0	0	39	2015-08-05	39	2016-08-03	39	2017-07-10	1	4	1	1	2	2	1	14/05/2012	38.7	50.6	61.9	Retainedtill24Mo	1	2	1	1	0	0
1405930	1405931	1	2015-10-20	11	2016-08-03	#NULL!	22	2	0	0	#NULL!	2	2	#NULL!	1	2	1	9	2	#NULL!	#NULL!	2	0	#NULL!	#NULL!	95589	2015-10-20	#NULL!	#NULL!	#NULL!	#NULL!	0	0	1	0	0	2	1	07/12/2005	118.4	127.9	#NULL!	Died	1	2	#NULL!	#NULL!	#NULL!	9
1406650	1406651	1	2015-09-04	5	2016-09-15	#NULL!	20	3	0	0	#NULL!	3	3	#NULL!	1	2	2	9	2	#NULL!	#NULL!	1	0	0	#NULL!	69036	2015-09-04	48	2016-08-03	#NULL!	#NULL!	1	1	1	0	0	2	1	15/07/2015	1.6	12.6	#NULL!	AliveOnART	1	2	1	1	0	9
1407370	1407371	1	2015-07-23	14	2016-08-01	#NULL!	20	1	0	0	#NULL!	2	2	#NULL!	1	2	1	9	2	#NULL!	#NULL!	2	0	#NULL!	#NULL!	39	2015-07-23	#NULL!	#NULL!	#NULL!	#NULL!	2	4	1	0	2	2	1	25/11/2014	7.9	20.2	#NULL!	AliveOnART	1	2	#NULL!	#NULL!	#NULL!	9
1407570	1407571	1	2015-07-08	11	#NULL!	2017-03-16	20	1	0	#NULL!	0	3	3	3	1	2	9	2	2	#NULL!	3	1	0	#NULL!	0	39	2015-07-08	#NULL!	#NULL!	39	2017-02-24	2	0	0	1	0	2	1	02/03/2015	4.2	#NULL!	23.7	Retainedtill24Mo	#NULL!	2	#NULL!	#NULL!	#NULL!	0
1408890	1408891	1	2015-07-31	5	2016-11-22	#NULL!	27	2	0	0	#NULL!	2	2	#NULL!	1	2	2	9	2	#NULL!	#NULL!	1	0	0	#NULL!	842	2015-07-31	39	2016-11-22	#NULL!	#NULL!	1	1	1	0	0	2	1	10/02/2015	5.7	21.4	#NULL!	AliveOnART	1	2	1	1	0	9
1409570	1409571	1	2015-07-30	10	2016-06-29	#NULL!	31	5	0	0	#NULL!	2	2	#NULL!	1	2	2	9	2	#NULL!	#NULL!	1	0	0	#NULL!	200	2015-07-30	39	2016-06-29	#NULL!	#NULL!	0	1	1	0	0	2	1	31/03/2015	4	15	#NULL!	AliveOnART	1	2	1	1	0	9
1409710	1409711	1	2015-10-21	6	2016-09-26	#NULL!	29	3	0	0	#NULL!	2	2	#NULL!	1	2	2	9	2	#NULL!	#NULL!	1	0	0	#NULL!	42	2015-10-21	39	2016-09-26	#NULL!	#NULL!	2	0	1	0	0	2	1	26/10/2015	#NULL!	11	#NULL!	AliveOnART	1	2	1	1	0	9
2100060	2100061	2	2015-06-29	20	#NULL!	#NULL!	30	3	0	#NULL!	#NULL!	2	2	#NULL!	1	2	9	9	2	1	#NULL!	1	2	#NULL!	#NULL!	38	2015-06-29	#NULL!	#NULL!	#NULL!	#NULL!	1	1	0	0	0	2	1		#NULL!	#NULL!	#NULL!	AliveOnART	2	2	#NULL!	#NULL!	#NULL!	9
2100080	2100081	2	2015-06-25	11	2016-05-26	2017-06-30	19	1	0	0	0	2	2	2	1	2	2	2	2	#NULL!	2	1	0	0	0	39	2015-06-25	39	2016-05-26	39	2017-06-30	1	0	1	1	0	2	1	13/10/2014	8.4	19.4	32.6	Retainedtill24Mo	1	2	1	1	0	0
2100540	2100541	2	2015-06-22	11	#NULL!	#NULL!	28	2	0	#NULL!	#NULL!	2	2	#NULL!	1	2	9	9	2	1	#NULL!	1	0	#NULL!	#NULL!	39	2015-06-22	#NULL!	#NULL!	#NULL!	#NULL!	2	1	0	0	0	2	1		#NULL!	#NULL!	#NULL!	AliveOnART	2	2	#NULL!	#NULL!	#NULL!	9
2100620	2100621	2	2015-06-24	11	2016-05-24	#NULL!	32	6	0	0	#NULL!	2	2	#NULL!	1	2	2	9	2	#NULL!	#NULL!	1	0	0	#NULL!	39	2015-06-24	39	2016-05-24	#NULL!	#NULL!	1	2	1	0	1	2	1	02/02/2015	4.7	15.7	#NULL!	AliveOnART	1	2	1	1	0	9
2100720	2100721	2	2015-06-29	7	2016-05-23	#NULL!	19	1	0	0	#NULL!	2	2	#NULL!	1	2	2	9	2	1	#NULL!	1	0	0	#NULL!	39	2015-06-29	39	2016-05-23	#NULL!	#NULL!	0	4	1	0	2	2	1		#NULL!	#NULL!	#NULL!	AliveOnART	1	2	1	1	0	9
2100960	2100961	2	2015-07-07	7	2016-05-19	2016-07-10	31	2	0	0	0	2	2	2	1	2	2	2	2	#NULL!	2	1	0	0	0	39	2015-07-07	38	2016-05-19	39	2017-07-10	2	4	1	1	2	2	1	03/12/2014	7.1	17.5	31.2	Retainedtill24Mo	1	2	1	1	0	0
2101070	2101071	2	2015-07-08	20	2016-06-02	#NULL!	25	3	0	0	#NULL!	2	2	#NULL!	1	2	2	9	2	1	#NULL!	1	2	0	#NULL!	373	2015-07-08	#NULL!	#NULL!	#NULL!	#NULL!	1	1	1	0	0	2	1	22/01/2015	5.5	16.3	#NULL!	AliveOnART	1	2	#NULL!	#NULL!	1	9
2101660	2101661	2	2015-06-08	7	2016-05-03	2017-04-24	26	3	1	0	0	2	2	2	1	2	2	2	2	#NULL!	2	1	2	0	1	39	2015-06-08	39	2016-05-03	38	2017-04-24	1	1	1	1	0	2	1	21/12/2011	41.6	52.4	64.1	Retainedtill24Mo	1	2	1	1	1	1
2101780	2101781	2	2015-06-16	11	2016-08-16	#NULL!	23	2	0	0	#NULL!	2	2	#NULL!	1	2	2	9	2	#NULL!	#NULL!	1	0	0	#NULL!	38	2015-06-16	38	2015-06-16	#NULL!	#NULL!	1	4	1	0	2	2	1	27/10/2014	7.6	7.6	#NULL!	AliveOnART	1	2	1	1	0	9
2101790	2101791	2	2015-06-29	11	#NULL!	#NULL!	20	2	0	#NULL!	#NULL!	3	3	#NULL!	1	2	9	9	2	#NULL!	#NULL!	1	0	#NULL!	#NULL!	39	2015-06-29	#NULL!	#NULL!	#NULL!	#NULL!	1	1	0	0	0	2	1		#NULL!	#NULL!	#NULL!	AliveOnART	2	2	#NULL!	#NULL!	#NULL!	9
2101990	2101991	2	2015-06-25	23	2016-07-08	2017-02-23	25	4	0	0	0	2	2	2	1	2	2	2	2	#NULL!	2	1	0	2	0	39	2015-06-25	38	2016-07-08	39	2017-02-23	1	1	1	1	0	2	1	20/10/2014	8.2	20.6	28.1	Retainedtill24Mo	1	2	3	2	1	1
2102040	2102041	2	2015-10-06	6	2016-08-28	2017-08-28	20	1	0	0	0	2	2	2	1	2	2	2	2	#NULL!	2	1	2	0	0	39	2015-10-06	39	2016-08-26	39	2017-08-28	1	0	1	1	0	2	1	16/03/2015	6.7	17.3	29.4	Retainedtill24Mo	1	2	1	1	1	1
2102300	2102301	2	2015-06-30	7	2016-07-20	#NULL!	20	2	0	0	#NULL!	2	2	#NULL!	1	2	2	9	2	1	#NULL!	#NULL!	0	0	#NULL!	39	2015-06-30	69	2016-07-20	#NULL!	#NULL!	0	1	1	0	0	2	1	23/03/2006	111.2	123.9	#NULL!	TO	1	2	1	1	0	9
2102640	2102641	2	2015-07-15	11	2016-06-15	2017-10-13	26	3	0	0	0	2	2	2	1	2	2	2	2	#NULL!	2	1	0	0	0	39	2015-07-15	#NULL!	#NULL!	39	2017-10-13	1	1	1	1	0	2	1	24/11/2014	7.7	18.7	34.6	Retainedtill24Mo	1	2	#NULL!	#NULL!	0	0
2102850	2102851	2	2015-08-04	13	#NULL!	#NULL!	29	4	1	#NULL!	#NULL!	3	3	#NULL!	1	2	9	9	2	#NULL!	#NULL!	1	2	#NULL!	#NULL!	30927	2015-08-04	#NULL!	#NULL!	#NULL!	#NULL!	1	2	0	0	1	2	1	03/05/2013	27	#NULL!	#NULL!	AliveOnART	2	2	#NULL!	#NULL!	#NULL!	9
2103220	2103221	2	2015-06-25	25	#NULL!	#NULL!	28	5	0	#NULL!	#NULL!	2	2	#NULL!	1	2	9	9	2	#NULL!	#NULL!	1	2	#NULL!	#NULL!	38	2015-06-25	#NULL!	#NULL!	#NULL!	#NULL!	1	0	0	0	0	2	1	29/09/2014	8.9	#NULL!	#NULL!	AliveOnART	2	2	#NULL!	#NULL!	#NULL!	9
2103260	2103261	2	2015-07-21	8	#NULL!	#NULL!	29	3	0	#NULL!	#NULL!	2	2	#NULL!	1	2	9	9	2	1	#NULL!	1	0	#NULL!	#NULL!	38	2015-07-21	#NULL!	#NULL!	#NULL!	#NULL!	1	1	0	0	0	2	1		#NULL!	#NULL!	#NULL!	AliveOnART	2	2	#NULL!	#NULL!	#NULL!	9
2103600	2103601	2	2015-08-13	6	2016-07-13	2017-07-04	36	3	0	0	0	2	2	2	1	2	2	2	2	#NULL!	2	1	1	0	0	59806	2015-08-13	164780	2016-07-13	200007	2017-07-04	2	4	1	1	2	2	1	02/02/2015	6.4	17.4	29.1	Retainedtill24Mo	1	2	1	1	0	0
2103700	2103701	2	2016-03-30	23	2016-10-24	#NULL!	29	2	0	0	#NULL!	2	2	#NULL!	1	2	2	9	2	#NULL!	#NULL!	1	0	0	#NULL!	39	2016-03-30	39	2016-10-24	#NULL!	#NULL!	2	1	1	0	0	2	1	25/05/2015	10.2	17	#NULL!	AliveOnART	1	2	1	1	0	9
2104150	2104151	2	2015-09-22	13	#NULL!	#NULL!	29	2	0	#NULL!	#NULL!	2	2	#NULL!	1	2	9	9	2	#NULL!	#NULL!	1	0	#NULL!	#NULL!	210757	2015-09-22	#NULL!	#NULL!	#NULL!	#NULL!	1	1	0	0	0	2	1	18/06/2015	3.1	#NULL!	#NULL!	AliveOnART	2	2	#NULL!	#NULL!	#NULL!	9
2104690	2104691	2	2015-08-24	7	#NULL!	2017-07-21	23	4	0	#NULL!	#NULL!	2	2	#NULL!	1	2	9	9	2	1	#NULL!	#NULL!	0	#NULL!	#NULL!	8135	2015-08-24	#NULL!	#NULL!	#NULL!	#NULL!	1	1	0	1	0	2	1		#NULL!	#NULL!	#NULL!	Retainedtill24Mo	#NULL!	2	#NULL!	#NULL!	#NULL!	9
2105620	2105621	2	2016-03-24	10	2017-01-11	#NULL!	36	2	0	0	#NULL!	2	2	#NULL!	1	2	2	9	2	#NULL!	#NULL!	1	0	0	#NULL!	39	2016-03-24	39	2017-01-11	#NULL!	#NULL!	2	1	1	0	0	2	1	14/09/2015	6.3	15.9	#NULL!	AliveOnART	1	2	1	1	0	9
2106600	2106601	2	2015-10-08	7	2016-08-22	2017-08-24	28	3	0	0	0	2	2	2	1	2	2	2	2	#NULL!	2	1	0	0	0	39	2015-10-08	39	2016-08-22	39	2017-08-24	1	1	1	1	0	2	1	01/06/2015	4.2	14.7	26.8	Retainedtill24Mo	1	2	1	1	0	0
2107010	2107011	2	2015-11-10	7	2016-09-23	#NULL!	24	3	0	0	#NULL!	2	2	#NULL!	1	2	2	9	2	#NULL!	#NULL!	1	0	0	#NULL!	39	2015-11-10	39	2016-09-23	#NULL!	#NULL!	1	1	1	0	0	2	1	01/06/2015	5.3	15.7	#NULL!	AliveOnART	1	2	1	1	0	9
2107600	2107601	2	2016-02-11	11	#NULL!	#NULL!	23	2	0	#NULL!	#NULL!	2	2	#NULL!	1	2	9	9	2	#NULL!	#NULL!	1	2	#NULL!	#NULL!	28452	2016-02-11	#NULL!	#NULL!	#NULL!	#NULL!	1	4	0	0	2	2	1	22/09/2005	124.6	#NULL!	#NULL!	AliveOnART	2	2	#NULL!	#NULL!	#NULL!	9
2107660	2107661	2	2015-09-24	7	#NULL!	2017-04-20	32	3	0	#NULL!	0	2	2	2	1	2	9	2	2	#NULL!	2	1	0	#NULL!	0	39	2015-09-24	#NULL!	#NULL!	39	2017-04-20	3	1	0	1	0	2	1	16/02/2015	7.3	#NULL!	26.1	Retainedtill24Mo	#NULL!	2	#NULL!	#NULL!	#NULL!	0
2107780	2107781	2	2015-09-23	11	#NULL!	#NULL!	23	2	0	#NULL!	#NULL!	2	2	#NULL!	1	2	9	9	2	1	#NULL!	1	0	#NULL!	#NULL!	39	2015-09-23	#NULL!	#NULL!	#NULL!	#NULL!	1	1	0	0	0	2	1		#NULL!	#NULL!	#NULL!	AliveOnART	2	2	#NULL!	#NULL!	#NULL!	9
2107950	2107951	2	2015-09-10	16	2016-05-24	#NULL!	22	2	0	0	#NULL!	2	2	#NULL!	1	2	2	9	2	#NULL!	#NULL!	1	2	1	#NULL!	10735	2015-09-10	45105	2016-05-24	#NULL!	#NULL!	1	4	1	0	2	2	1	22/12/2014	8.6	17.1	#NULL!	AliveOnART	1	2	2	1	1	9
2108050	2108051	2	2015-09-09	6	2016-07-21	#NULL!	24	2	0	1	#NULL!	2	2	#NULL!	1	2	2	9	2	#NULL!	#NULL!	1	1	0	#NULL!	39	2015-09-09	38	2016-07-22	#NULL!	#NULL!	2	4	1	0	2	2	1	16/03/2015	5.8	16.2	#NULL!	AliveOnART	1	2	1	1	0	9
2108090	2108091	2	2015-09-09	6	2016-09-27	2017-04-27	23	1	0	0	0	2	2	2	1	2	2	2	2	#NULL!	2	1	0	0	0	39	2015-09-09	38	2016-09-27	39	2017-04-27	2	0	1	1	0	2	1	04/05/2015	4.2	16.8	23.8	Retainedtill24Mo	1	2	1	1	0	0
2108540	2108541	2	2016-01-20	6	#NULL!	#NULL!	18	1	0	#NULL!	#NULL!	4	4	#NULL!	1	2	9	9	3	#NULL!	#NULL!	1	0	#NULL!	#NULL!	86	2016-01-20	#NULL!	#NULL!	#NULL!	#NULL!	2	0	0	0	0	2	1		#NULL!	#NULL!	#NULL!	AliveOnART	2	2	#NULL!	#NULL!	#NULL!	9
2108700	2108701	2	2015-09-16	8	2016-08-29	#NULL!	33	3	0	0	#NULL!	2	2	#NULL!	1	2	2	9	2	#NULL!	#NULL!	1	2	0	#NULL!	39	2015-09-16	39	2016-08-29	#NULL!	#NULL!	1	1	1	0	0	2	1	16/02/2015	7	18.4	#NULL!	AliveOnART	1	2	1	1	1	9
2108720	2108721	2	2015-09-21	11	#NULL!	#NULL!	29	4	0	#NULL!	#NULL!	2	2	#NULL!	1	2	9	9	2	1	#NULL!	1	2	#NULL!	#NULL!	94233	2015-09-21	#NULL!	#NULL!	#NULL!	#NULL!	2	1	0	0	0	2	1		#NULL!	#NULL!	#NULL!	AliveOnART	2	2	#NULL!	#NULL!	#NULL!	9
2108990	2108991	2	2016-01-21	12	#NULL!	#NULL!	21	2	0	#NULL!	#NULL!	2	2	#NULL!	1	2	9	9	2	#NULL!	#NULL!	1	0	#NULL!	#NULL!	47	2016-01-21	#NULL!	#NULL!	#NULL!	#NULL!	1	1	0	0	0	2	1	10/12/2015	1.4	#NULL!	#NULL!	AliveOnART	2	2	#NULL!	#NULL!	#NULL!	9
2109380	2109381	2	2015-05-21	7	#NULL!	#NULL!	23	2	0	#NULL!	#NULL!	2	2	#NULL!	1	2	9	9	2	#NULL!	#NULL!	1	0	#NULL!	#NULL!	38	2015-05-21	38	2015-05-21	#NULL!	#NULL!	1	4	0	0	2	2	1	25/02/2015	2.9	2.9	#NULL!	AliveOnART	2	2	#NULL!	#NULL!	#NULL!	9
2109430	2109431	2	2015-05-21	18	2016-05-19	#NULL!	29	2	0	0	#NULL!	2	2	#NULL!	1	2	2	9	2	#NULL!	#NULL!	1	0	0	#NULL!	39	2015-05-21	#NULL!	#NULL!	#NULL!	#NULL!	2	1	1	0	0	2	1	04/08/2014	9.6	21.5	#NULL!	AliveOnART	1	2	#NULL!	#NULL!	0	9
2109550	2109551	2	2015-05-26	21	2016-05-20	#NULL!	34	6	2	0	#NULL!	4	4	#NULL!	1	2	2	9	3	#NULL!	#NULL!	1	0	0	#NULL!	39	2015-05-26	39	2016-05-20	#NULL!	#NULL!	2	6	1	0	2	2	1	10/03/2011	50.5	62.3	#NULL!	AliveOnART	1	2	1	1	0	9
2109570	2109571	2	2015-09-01	9	#NULL!	#NULL!	21	2	0	#NULL!	#NULL!	2	2	#NULL!	1	2	9	9	2	1	#NULL!	1	2	#NULL!	#NULL!	39	2015-09-01	#NULL!	#NULL!	#NULL!	#NULL!	2	2	0	0	1	2	1		#NULL!	#NULL!	#NULL!	AliveOnART	2	2	#NULL!	#NULL!	#NULL!	9
2109610	2109611	2	2015-05-19	16	#NULL!	#NULL!	28	4	0	#NULL!	#NULL!	2	2	#NULL!	1	2	9	9	2	#NULL!	#NULL!	1	0	#NULL!	#NULL!	39	2015-05-19	39	2015-05-19	#NULL!	#NULL!	2	4	0	0	2	2	1	22/09/2011	43.9	43.9	#NULL!	AliveOnART	2	2	#NULL!	#NULL!	#NULL!	9
2109660	2109661	2	2015-05-26	16	#NULL!	#NULL!	21	1	0	#NULL!	#NULL!	2	2	#NULL!	1	2	9	9	2	#NULL!	#NULL!	1	0	#NULL!	#NULL!	39	2015-05-26	#NULL!	#NULL!	#NULL!	#NULL!	2	4	0	0	2	2	1	06/10/2014	7.7	#NULL!	#NULL!	AliveOnART	2	2	#NULL!	#NULL!	#NULL!	9
2109750	2109751	2	2015-05-21	12	#NULL!	2017-12-14	39	8	0	#NULL!	0	2	2	2	1	2	9	2	2	#NULL!	2	1	0	#NULL!	1	4640	2015-05-21	#NULL!	#NULL!	39	2017-12-14	1	4	0	1	2	2	1	24/11/2014	5.9	#NULL!	36.7	Retainedtill24Mo	#NULL!	2	#NULL!	#NULL!	#NULL!	0
2109940	2109941	2	2015-08-31	7	2016-08-26	2017-07-21	34	2	0	0	0	3	3	3	1	2	2	2	2	#NULL!	3	1	2	0	0	38	2015-08-31	39	2016-08-26	39	2017-07-21	3	1	1	1	0	2	1	23/06/2015	2.3	14.1	24.9	Retainedtill24Mo	1	2	1	1	1	1
2200020	2200021	2	2015-05-25	7	2016-06-08	#NULL!	21	2	0	0	#NULL!	2	2	#NULL!	1	2	2	9	2	#NULL!	#NULL!	1	0	0	#NULL!	38	2015-05-26	39	2016-06-08	#NULL!	#NULL!	1	1	1	0	0	2	1	25/02/2015	3	15.4	#NULL!	AliveOnART	1	2	1	1	0	9
2200100	2200101	2	2015-07-02	6	2016-06-01	#NULL!	23	2	0	0	#NULL!	2	2	#NULL!	1	2	2	9	2	#NULL!	#NULL!	1	0	1	#NULL!	39	2015-07-02	39	2016-06-01	#NULL!	#NULL!	2	1	1	0	0	2	1	27/01/2015	5.2	16.1	#NULL!	AliveOnART	1	2	2	1	0	9
2200110	2200111	2	2015-07-02	15	#NULL!	#NULL!	27	3	0	#NULL!	#NULL!	2	2	#NULL!	1	2	9	9	2	1	#NULL!	1	2	#NULL!	#NULL!	436	2015-07-02	#NULL!	#NULL!	#NULL!	#NULL!	2	1	0	0	0	2	1		#NULL!	#NULL!	#NULL!	AliveOnART	2	2	#NULL!	#NULL!	#NULL!	9
2200290	2200291	2	2015-05-27	12	2016-06-29	#NULL!	29	4	0	0	#NULL!	2	2	#NULL!	1	2	2	9	2	#NULL!	#NULL!	1	2	2	#NULL!	38	2015-05-27	39	2016-06-29	#NULL!	#NULL!	2	4	1	0	2	2	1	06/05/2006	108.7	121.8	#NULL!	AliveOnART	1	2	3	2	2	9
2200300	2200301	2	2015-05-27	14	2016-06-22	2017-02-22	26	3	0	0	0	2	2	2	1	2	2	2	2	#NULL!	2	1	0	0	1	38	2015-05-27	39	2016-06-22	39	2017-02-22	0	0	1	1	0	2	1	02/02/2015	3.8	16.7	24.7	Retainedtill24Mo	1	2	1	1	0	0
2200320	2200321	2	2015-05-27	11	#NULL!	2017-03-15	21	3	0	#NULL!	0	2	2	2	1	2	9	2	2	#NULL!	2	1	2	#NULL!	0	39	2015-05-27	#NULL!	#NULL!	39	2017-03-15	2	1	0	1	0	2	1	22/10/2014	7.2	#NULL!	28.8	Retainedtill24Mo	#NULL!	2	#NULL!	#NULL!	#NULL!	1
2200690	2200691	2	2015-06-03	6	2016-07-20	2017-04-26	29	4	0	0	0	2	2	2	1	2	2	2	2	#NULL!	2	1	0	0	0	1217	2015-06-03	1335	2016-07-20	9625	2017-04-26	1	2	1	1	1	2	1	11/03/2013	26.7	40.3	49.5	Retainedtill24Mo	1	2	1	1	0	0
2200710	2200711	2	2015-06-03	7	#NULL!	#NULL!	18	1	0	#NULL!	#NULL!	3	3	#NULL!	1	2	9	9	2	#NULL!	#NULL!	1	0	#NULL!	#NULL!	39	2015-06-03	#NULL!	#NULL!	#NULL!	#NULL!	1	0	0	0	0	2	1	16/01/2015	4.6	#NULL!	#NULL!	AliveOnART	2	2	#NULL!	#NULL!	#NULL!	9
2200720	2200721	2	2015-06-03	7	#NULL!	#NULL!	24	2	0	#NULL!	#NULL!	2	2	#NULL!	1	2	9	9	2	#NULL!	#NULL!	1	0	#NULL!	#NULL!	39	2015-06-03	#NULL!	#NULL!	#NULL!	#NULL!	1	1	0	0	0	2	1	11/12/2014	5.7	#NULL!	#NULL!	AliveOnART	2	2	#NULL!	#NULL!	#NULL!	9
2201020	2201021	2	2015-06-10	6	#NULL!	#NULL!	24	2	0	#NULL!	#NULL!	4	4	#NULL!	1	2	9	9	3	#NULL!	#NULL!	1	0	#NULL!	#NULL!	39	2015-06-10	#NULL!	#NULL!	#NULL!	#NULL!	1	1	0	0	0	2	1	29/05/2015	0.4	#NULL!	#NULL!	AliveOnART	2	2	#NULL!	#NULL!	#NULL!	9
2201050	2201051	2	2015-06-10	6	2016-06-15	2017-04-05	18	1	0	0	0	2	2	2	1	2	2	2	2	#NULL!	2	1	2	0	0	39	2015-06-11	39	2016-06-15	38	2017-04-05	2	4	1	1	2	2	1	26/02/2015	3.5	15.6	25.3	Retainedtill24Mo	1	2	1	1	1	1
2201180	2201181	2	2015-06-12	8	#NULL!	#NULL!	25	2	0	#NULL!	#NULL!	3	3	#NULL!	1	2	9	9	2	#NULL!	#NULL!	1	0	#NULL!	#NULL!	570	2015-06-12	570	2015-06-12	#NULL!	#NULL!	2	4	0	0	2	2	1	02/02/2015	4.3	4.3	#NULL!	AliveOnART	2	2	#NULL!	#NULL!	#NULL!	9
2201260	2201261	2	2015-08-26	24	2016-02-17	2017-02-15	25	2	0	0	0	2	2	2	1	2	2	2	2	#NULL!	2	1	2	2	0	39	2015-08-26	13015	2016-02-17	39	2017-02-15	1	1	1	1	0	2	1	04/11/2014	9.7	15.4	27.4	Retainedtill24Mo	1	2	3	2	2	2
2201600	2201601	2	2015-09-02	7	2016-10-12	2017-07-05	40	5	0	0	0	2	2	2	1	2	2	2	2	1	2	1	0	0	0	39	2015-09-02	39	2016-10-12	39	2017-07-05	1	5	1	1	9	2	1	15/07/2014	13.6	26.9	35.7	Retainedtill24Mo	1	2	1	1	0	0
2201950	2201951	2	2015-09-09	10	#NULL!	#NULL!	28	3	0	#NULL!	#NULL!	2	2	#NULL!	1	2	9	9	2	#NULL!	#NULL!	1	0	#NULL!	#NULL!	255	2015-09-09	#NULL!	#NULL!	#NULL!	#NULL!	2	4	0	0	2	2	1	14/10/2009	70.8	#NULL!	#NULL!	AliveOnART	2	2	#NULL!	#NULL!	#NULL!	9
2202010	2202011	2	2015-07-01	7	#NULL!	#NULL!	39	6	0	#NULL!	#NULL!	2	2	#NULL!	1	2	9	9	2	#NULL!	#NULL!	1	0	#NULL!	#NULL!	39	2015-07-01	#NULL!	#NULL!	39	2017-05-24	1	5	0	0	9	2	1	09/02/2017	#NULL!	#NULL!	3.5	AliveOnART	2	2	#NULL!	#NULL!	#NULL!	9
2202080	2202081	2	2015-06-30	6	2016-06-01	2017-05-10	24	3	0	0	0	2	2	2	1	2	2	2	2	#NULL!	2	1	0	0	2	39	2015-06-30	39	2016-06-01	39	2017-05-10	1	4	1	1	2	2	1	10/12/2014	6.7	17.7	29	Retainedtill24Mo	1	2	1	1	0	1
2202120	2202121	2	2015-09-09	11	#NULL!	#NULL!	23	2	0	#NULL!	#NULL!	2	2	#NULL!	1	2	9	9	2	#NULL!	#NULL!	1	0	#NULL!	#NULL!	39	2015-09-09	#NULL!	#NULL!	#NULL!	#NULL!	1	1	0	0	0	2	1	23/02/2015	6.5	#NULL!	#NULL!	AliveOnART	2	2	#NULL!	#NULL!	#NULL!	9
2202140	2202141	2	2015-09-09	7	2016-10-19	2017-11-16	25	3	0	0	0	2	2	2	1	2	2	2	2	#NULL!	2	1	0	0	0	200	2015-09-09	39	2016-10-19	39	2017-11-16	1	4	1	1	2	2	1	15/11/2011	45.8	59.1	72	Retainedtill24Mo	1	2	1	1	0	0
2202150	2202151	2	2015-09-09	16	2016-08-10	#NULL!	32	6	0	0	#NULL!	2	2	#NULL!	1	2	2	9	2	#NULL!	#NULL!	1	0	0	#NULL!	200	2015-09-09	39	2016-08-10	#NULL!	#NULL!	0	1	1	0	0	2	1	20/02/2015	6.6	17.7	#NULL!	AliveOnART	1	2	1	1	0	9
2202560	2202561	2	2015-09-15	7	#NULL!	#NULL!	21	1	0	#NULL!	#NULL!	2	2	#NULL!	1	2	9	9	2	#NULL!	#NULL!	1	0	#NULL!	#NULL!	38	2015-09-15	#NULL!	#NULL!	#NULL!	#NULL!	1	4	0	0	2	2	1	23/10/2007	94.7	#NULL!	#NULL!	AliveOnART	2	2	#NULL!	#NULL!	#NULL!	9
2202720	2202721	2	2015-09-16	20	#NULL!	#NULL!	30	1	0	#NULL!	#NULL!	2	2	#NULL!	1	2	9	9	2	#NULL!	#NULL!	1	0	#NULL!	#NULL!	9841	2015-09-16	#NULL!	#NULL!	#NULL!	#NULL!	2	4	0	0	2	2	1	20/01/2015	7.9	#NULL!	#NULL!	AliveOnART	2	2	#NULL!	#NULL!	#NULL!	9
2202880	2202881	2	2015-07-23	7	#NULL!	#NULL!	28	2	0	#NULL!	#NULL!	2	2	#NULL!	1	2	9	9	2	#NULL!	#NULL!	1	0	#NULL!	#NULL!	39	2015-07-23	#NULL!	#NULL!	#NULL!	#NULL!	1	4	0	0	2	2	1	07/07/2010	60.5	#NULL!	#NULL!	AliveOnART	2	2	#NULL!	#NULL!	#NULL!	9
2203050	2203051	2	2015-07-08	6	2016-06-01	2017-05-30	22	2	0	0	0	2	2	2	1	2	2	2	2	#NULL!	2	1	1	1	1	38	2015-07-08	39	2016-06-01	39	2017-05-30	1	1	1	1	0	2	1	06/03/2015	4.1	14.8	26.8	Retainedtill24Mo	1	2	2	1	0	0
2203060	2203061	2	2015-07-03	21	#NULL!	#NULL!	22	1	0	#NULL!	#NULL!	2	2	#NULL!	1	2	9	9	2	#NULL!	#NULL!	1	2	#NULL!	#NULL!	39	2015-07-03	#NULL!	#NULL!	#NULL!	#NULL!	2	0	0	0	0	2	1	09/10/2014	8.8	#NULL!	#NULL!	AliveOnART	2	2	#NULL!	#NULL!	#NULL!	9
2203250	2203251	2	2015-07-07	5	#NULL!	#NULL!	36	4	0	#NULL!	#NULL!	2	2	#NULL!	1	2	9	9	2	#NULL!	#NULL!	1	2	#NULL!	#NULL!	39	2015-07-07	#NULL!	#NULL!	#NULL!	#NULL!	2	1	0	0	0	2	1	06/05/2015	2	#NULL!	#NULL!	AliveOnART	2	2	#NULL!	#NULL!	#NULL!	9
2203320	2203321	2	2015-07-10	11	#NULL!	#NULL!	33	4	0	#NULL!	#NULL!	2	2	#NULL!	1	2	9	9	2	1	#NULL!	1	2	#NULL!	#NULL!	39	2015-07-09	#NULL!	#NULL!	#NULL!	#NULL!	1	1	0	0	0	2	1		#NULL!	#NULL!	#NULL!	AliveOnART	2	2	#NULL!	#NULL!	#NULL!	9
2203350	2203351	2	2015-07-10	7	2016-06-29	2017-05-24	41	5	0	0	0	2	2	2	1	2	2	2	2	#NULL!	2	1	0	2	1	39	2015-07-10	39	2016-06-29	39	2017-05-24	1	4	1	1	2	2	1	03/06/2014	13.2	24.9	35.7	Retainedtill24Mo	1	2	3	2	1	1
2203450	2203451	2	2015-07-15	6	2016-06-08	#NULL!	25	2	0	0	#NULL!	2	2	#NULL!	1	2	2	9	2	#NULL!	#NULL!	1	1	0	#NULL!	39	2015-07-14	39	2016-06-08	#NULL!	#NULL!	1	1	1	0	0	2	1	16/02/2015	4.9	15.7	#NULL!	AliveOnART	1	2	1	1	0	9
2203480	2203481	2	2015-07-13	11	#NULL!	#NULL!	24	2	0	#NULL!	#NULL!	2	2	#NULL!	1	2	9	9	2	1	#NULL!	1	0	#NULL!	#NULL!	3940	2015-07-13	#NULL!	#NULL!	#NULL!	#NULL!	1	4	0	0	2	2	1		#NULL!	#NULL!	#NULL!	AliveOnART	2	2	#NULL!	#NULL!	#NULL!	9
2203540	2203541	2	2015-07-13	8	2016-05-18	2017-05-17	22	1	0	0	0	2	2	2	1	2	2	2	2	#NULL!	2	1	0	0	0	39	2015-07-14	39	2016-05-18	39	2017-05-17	2	0	1	1	0	2	1	08/01/2015	6.2	16.3	28.3	Retainedtill24Mo	1	2	1	1	0	0
2203620	2203621	2	2015-07-15	22	2016-06-08	#NULL!	33	4	0	0	#NULL!	2	2	#NULL!	1	2	2	9	2	#NULL!	#NULL!	1	0	0	#NULL!	39	2015-07-15	38	2016-06-08	#NULL!	#NULL!	1	4	1	0	2	2	1	27/01/2015	5.6	16.4	#NULL!	AliveOnART	1	2	1	1	0	9
2203660	2203661	2	2015-07-15	8	2016-08-31	2017-09-20	20	2	0	0	0	2	2	2	1	2	2	2	2	#NULL!	2	1	2	2	2	39	2015-07-15	602	2016-08-31	712	2017-09-20	1	1	1	1	0	2	1	08/10/2014	9.2	22.8	35.4	Retainedtill24Mo	1	2	3	2	2	2
2203730	2203731	2	2015-06-24	12	2016-06-29	2017-04-05	35	4	0	0	0	2	2	2	1	2	2	2	2	#NULL!	2	1	0	0	0	38	2015-06-24	39	2016-06-29	39	2017-04-05	2	1	1	1	0	2	1	20/07/2010	59.1	71.3	80.5	Retainedtill24Mo	1	2	1	1	0	0
2203920	2203921	2	2015-06-24	17	2016-06-15	2017-04-05	24	2	0	0	0	2	2	2	1	2	2	2	2	#NULL!	2	1	1	2	2	39	2015-06-24	39	2016-06-15	39	2017-04-05	0	1	1	1	0	2	1	05/11/2014	7.6	19.3	29	Retainedtill24Mo	1	2	3	2	1	2
2203940	2203941	2	2015-06-24	10	#NULL!	2017-03-15	25	1	0	#NULL!	0	2	2	2	1	2	9	2	2	#NULL!	2	1	0	#NULL!	0	39	2015-06-24	#NULL!	#NULL!	39	2017-03-15	3	0	0	1	0	2	1	06/10/2014	8.6	#NULL!	29.3	Retainedtill24Mo	#NULL!	2	#NULL!	#NULL!	#NULL!	0
2204380	2204381	2	2015-09-21	7	#NULL!	2017-10-19	21	1	0	#NULL!	0	2	2	2	1	2	9	2	2	#NULL!	2	1	2	#NULL!	2	50	2015-09-21	#NULL!	#NULL!	39	2017-10-19	1	5	0	1	9	2	1	21/09/2015	0	#NULL!	24.9	Retainedtill24Mo	#NULL!	2	#NULL!	#NULL!	#NULL!	2
2204450	2204451	2	2015-09-21	11	#NULL!	#NULL!	25	1	0	#NULL!	#NULL!	2	2	#NULL!	1	2	9	9	2	#NULL!	#NULL!	1	0	#NULL!	#NULL!	19225	2015-09-21	#NULL!	#NULL!	#NULL!	#NULL!	2	0	0	0	0	2	1	17/03/2015	6.1	#NULL!	#NULL!	AliveOnART	2	2	#NULL!	#NULL!	#NULL!	9
2204530	2204531	2	2015-09-22	19	2016-08-17	#NULL!	23	3	0	0	#NULL!	2	2	#NULL!	1	2	2	9	2	#NULL!	#NULL!	1	0	0	#NULL!	39	2015-09-22	39	2016-08-17	#NULL!	#NULL!	1	1	1	0	0	2	1	19/01/2015	8.1	18.9	#NULL!	AliveOnART	1	2	1	1	0	9
2204840	2204841	2	2015-09-30	17	2016-06-22	#NULL!	32	4	0	#NULL!	#NULL!	2	2	#NULL!	1	2	9	9	2	#NULL!	#NULL!	1	0	#NULL!	#NULL!	39	2015-09-30	39	2016-06-22	#NULL!	#NULL!	0	1	1	0	0	2	1	30/04/2015	5	13.7	#NULL!	AliveOnART	1	2	#NULL!	#NULL!	#NULL!	9
2204850	2204851	2	2015-09-30	11	#NULL!	#NULL!	30	3	0	#NULL!	#NULL!	2	2	#NULL!	1	2	9	9	2	#NULL!	#NULL!	1	0	#NULL!	#NULL!	40	2015-09-30	#NULL!	#NULL!	#NULL!	#NULL!	1	4	0	0	2	2	1	07/09/2010	60.8	#NULL!	#NULL!	AliveOnART	2	2	#NULL!	#NULL!	#NULL!	9
2204860	2204861	2	2015-09-30	17	2016-06-15	#NULL!	28	3	1	0	#NULL!	2	2	#NULL!	1	2	2	9	2	#NULL!	#NULL!	1	0	2	#NULL!	39	2015-09-30	38	2016-06-15	#NULL!	#NULL!	1	4	1	0	2	2	1	04/11/2014	10.9	19.4	#NULL!	AliveOnART	1	2	3	2	1	9
2204970	2204971	2	2015-09-30	12	2016-07-27	2017-07-26	31	3	0	0	0	2	2	2	1	2	2	2	2	#NULL!	2	1	0	1	0	39	2015-09-30	39	2016-07-27	39	2017-07-26	0	6	1	1	2	2	1	12/12/2013	21.6	31.5	43.5	Retainedtill24Mo	1	2	2	1	0	0
2204990	2204991	2	2015-10-01	17	2016-06-29	#NULL!	31	5	0	0	#NULL!	2	2	#NULL!	1	2	2	9	2	#NULL!	#NULL!	1	0	0	#NULL!	39	2015-10-01	#NULL!	#NULL!	#NULL!	#NULL!	1	1	1	0	0	2	1	12/11/2014	10.6	19.6	#NULL!	AliveOnART	1	2	#NULL!	#NULL!	0	9
2205260	2205261	2	2015-10-08	10	2016-10-19	#NULL!	18	1	0	0	#NULL!	2	2	#NULL!	1	2	2	9	2	#NULL!	#NULL!	1	1	0	#NULL!	38	2015-10-08	39	2016-10-19	#NULL!	#NULL!	1	0	1	0	0	2	1	17/03/2015	6.7	19.1	#NULL!	AliveOnART	1	2	1	1	0	9
2205370	2205371	2	2015-10-13	11	#NULL!	#NULL!	30	4	0	#NULL!	#NULL!	2	2	#NULL!	1	2	9	9	2	#NULL!	#NULL!	1	0	#NULL!	#NULL!	39	2015-10-13	#NULL!	#NULL!	#NULL!	#NULL!	2	1	0	0	0	2	1		#NULL!	#NULL!	#NULL!	AliveOnART	2	2	#NULL!	#NULL!	#NULL!	9
2205480	2205481	2	2015-10-14	7	2016-11-30	2017-08-16	22	2	0	0	0	2	2	2	1	2	2	2	2	#NULL!	2	1	0	0	0	69	2015-10-14	39	2016-11-30	38	2017-08-16	2	4	1	1	2	2	1	01/06/2015	4.4	18	26.5	Retainedtill24Mo	1	2	1	1	0	0
2205620	2205621	2	2015-10-16	13	#NULL!	#NULL!	41	3	0	#NULL!	#NULL!	2	2	#NULL!	1	2	9	9	2	#NULL!	#NULL!	#NULL!	0	#NULL!	#NULL!	39	2015-10-16	#NULL!	#NULL!	#NULL!	#NULL!	2	1	0	0	0	2	1	02/03/2015	7.5	#NULL!	#NULL!	TO	#NULL!	2	#NULL!	#NULL!	#NULL!	9
2205720	2205721	2	2015-10-20	12	#NULL!	2017-07-20	34	4	0	#NULL!	0	2	2	2	1	2	9	2	2	#NULL!	2	1	0	#NULL!	0	39	2015-10-20	#NULL!	#NULL!	233757	2017-07-20	2	4	0	1	2	2	1	23/04/2015	5.9	#NULL!	26.9	Retainedtill24Mo	#NULL!	2	#NULL!	#NULL!	#NULL!	0
2205810	2205811	2	2015-10-22	7	#NULL!	#NULL!	25	2	0	#NULL!	#NULL!	2	2	#NULL!	1	2	9	9	2	#NULL!	#NULL!	1	0	#NULL!	#NULL!	38	2015-10-21	#NULL!	#NULL!	#NULL!	#NULL!	1	4	0	0	2	2	1	10/07/2014	15.4	#NULL!	#NULL!	AliveOnART	2	2	#NULL!	#NULL!	#NULL!	9
2205930	2205931	2	2015-10-22	10	2016-08-30	#NULL!	27	3	0	0	#NULL!	2	2	#NULL!	1	2	2	9	2	#NULL!	#NULL!	1	0	0	#NULL!	39	2015-10-22	39	2016-08-31	#NULL!	#NULL!	1	4	1	0	2	2	1	24/04/2015	5.9	16.2	#NULL!	AliveOnART	1	2	1	1	0	9
2206190	2206191	2	2015-10-26	5	#NULL!	#NULL!	32	5	0	#NULL!	#NULL!	2	2	#NULL!	1	2	9	9	2	#NULL!	#NULL!	1	0	#NULL!	#NULL!	38	2015-10-26	#NULL!	#NULL!	#NULL!	#NULL!	1	1	0	0	0	2	1	28/07/2015	2.9	#NULL!	#NULL!	AliveOnART	2	2	#NULL!	#NULL!	#NULL!	9
2206320	2206321	2	2015-10-26	4	#NULL!	#NULL!	27	3	0	#NULL!	#NULL!	3	3	#NULL!	1	2	9	9	2	#NULL!	#NULL!	1	0	#NULL!	#NULL!	555	2015-10-27	#NULL!	#NULL!	#NULL!	#NULL!	1	1	0	0	0	2	1	01/09/2015	1.9	#NULL!	#NULL!	AliveOnART	2	2	#NULL!	#NULL!	#NULL!	9
2206730	2206731	2	2015-11-05	4	#NULL!	2017-05-26	19	2	0	#NULL!	1	2	2	#NULL!	1	2	1	1	2	#NULL!	#NULL!	2	0	#NULL!	#NULL!	39	2015-11-05	12887	2017-05-26	#NULL!	#NULL!	1	0	0	1	0	2	1	02/09/2015	2.1	20.8	20.8	Retainedtill24Mo	#NULL!	2	#NULL!	#NULL!	#NULL!	9
2207230	2207231	2	2015-06-16	13	#NULL!	#NULL!	29	4	0	#NULL!	#NULL!	2	2	#NULL!	1	2	9	9	2	#NULL!	#NULL!	1	2	#NULL!	#NULL!	39	2015-06-16	39	2015-06-16	#NULL!	#NULL!	1	1	0	0	0	2	1	09/10/2014	8.2	8.2	#NULL!	AliveOnART	2	2	#NULL!	#NULL!	#NULL!	9
2207410	2207411	2	2015-06-19	12	#NULL!	#NULL!	35	4	0	#NULL!	#NULL!	2	2	#NULL!	1	2	9	9	2	#NULL!	#NULL!	1	0	#NULL!	#NULL!	38	2015-06-19	#NULL!	#NULL!	#NULL!	#NULL!	1	1	0	0	0	2	1	24/02/2015	3.8	#NULL!	#NULL!	AliveOnART	2	2	#NULL!	#NULL!	#NULL!	9
2207560	2207561	2	2015-06-22	7	#NULL!	#NULL!	23	2	0	#NULL!	#NULL!	2	2	#NULL!	1	2	9	9	2	#NULL!	#NULL!	1	0	#NULL!	#NULL!	38	2015-06-22	#NULL!	#NULL!	#NULL!	#NULL!	1	9	0	0	9	2	1	11/02/2015	4.4	#NULL!	#NULL!	AliveOnART	2	2	#NULL!	#NULL!	#NULL!	9
2207680	2207681	2	2015-08-19	6	2016-08-03	2017-07-14	31	3	0	0	0	2	2	2	1	2	2	2	2	#NULL!	2	1	1	0	1	38	2015-08-19	39	2016-08-03	39	2017-07-14	1	1	1	1	0	2	1	19/03/2015	5	16.5	27.8	Retainedtill24Mo	1	2	1	1	0	0
2207700	2207701	2	2015-08-19	21	2017-02-01	2017-05-03	21	2	0	#NULL!	0	2	2	2	1	2	9	2	2	#NULL!	2	1	0	#NULL!	1	39	2015-08-19	39	2017-02-01	39	2017-05-03	1	4	1	1	2	2	1	27/08/2012	35.7	53.1	56.2	Retainedtill24Mo	1	2	#NULL!	#NULL!	1	0
2208000	2208001	2	2015-11-10	4	2016-11-16	#NULL!	27	6	0	0	#NULL!	2	2	#NULL!	1	2	2	9	2	#NULL!	#NULL!	1	2	0	#NULL!	39	2015-11-10	39	2016-11-16	#NULL!	#NULL!	1	2	1	0	1	2	1	04/07/2013	28.2	40.4	#NULL!	AliveOnART	1	2	1	1	1	9
2208140	2208141	2	2015-11-12	7	#NULL!	#NULL!	27	2	0	#NULL!	#NULL!	2	2	#NULL!	1	2	9	9	2	#NULL!	#NULL!	1	2	#NULL!	#NULL!	39	2015-11-11	#NULL!	#NULL!	#NULL!	#NULL!	2	1	0	0	0	2	1	09/11/2016	#NULL!	#NULL!	#NULL!	AliveOnART	2	2	#NULL!	#NULL!	#NULL!	9
2208690	2208691	2	2015-11-17	9	2017-08-15	#NULL!	24	4	0	0	#NULL!	2	2	#NULL!	1	2	2	9	2	#NULL!	#NULL!	1	0	0	#NULL!	56560	2015-11-17	319	2017-08-15	108	2017-09-12	1	1	1	0	0	2	1	29/08/2016	#NULL!	11.5	12.4	AliveOnART	1	2	1	1	0	9
2208740	2208741	2	2015-11-18	7	#NULL!	#NULL!	21	1	0	#NULL!	#NULL!	2	2	#NULL!	1	2	9	9	2	1	#NULL!	1	2	#NULL!	#NULL!	39	2015-11-18	#NULL!	#NULL!	#NULL!	#NULL!	1	0	0	0	0	2	1		#NULL!	#NULL!	#NULL!	AliveOnART	2	2	#NULL!	#NULL!	#NULL!	9
2209020	2209021	2	2015-11-19	6	#NULL!	2017-08-23	28	2	0	#NULL!	0	2	2	2	1	2	9	2	2	#NULL!	2	1	0	#NULL!	0	39	2015-11-19	#NULL!	#NULL!	39	2017-08-23	1	4	0	1	2	2	1	06/12/2013	23.4	#NULL!	44.6	Retainedtill24Mo	#NULL!	2	#NULL!	#NULL!	#NULL!	0
2209090	2209091	2	2015-11-20	4	#NULL!	2017-08-09	25	3	0	#NULL!	0	2	2	2	1	2	9	2	2	#NULL!	2	1	0	#NULL!	0	38	2015-11-20	#NULL!	#NULL!	39	2017-08-09	1	1	0	1	0	2	1	22/07/2015	3.9	#NULL!	24.6	Retainedtill24Mo	#NULL!	2	#NULL!	#NULL!	#NULL!	0
2221140	2221141	2	2016-03-22	6	#NULL!	#NULL!	36	3	1	#NULL!	#NULL!	2	2	#NULL!	1	2	9	9	2	#NULL!	#NULL!	1	2	#NULL!	#NULL!	11129	2016-03-22	#NULL!	#NULL!	#NULL!	#NULL!	0	1	0	0	0	2	1	21/12/2015	3	#NULL!	#NULL!	AliveOnART	2	2	#NULL!	#NULL!	#NULL!	9
2221230	2221231	2	2016-03-23	16	2017-03-22	2017-11-15	28	1	0	0	0	2	2	2	1	2	2	2	2	#NULL!	2	1	0	0	0	39	2016-03-23	39	2017-03-22	39	2017-11-15	2	1	1	1	0	2	1	04/08/2015	7.6	19.6	27.4	Retainedtill24Mo	1	2	1	1	0	0
2221260	2221261	2	2016-03-23	17	#NULL!	#NULL!	18	1	0	#NULL!	#NULL!	2	2	#NULL!	1	2	9	9	2	#NULL!	#NULL!	1	0	#NULL!	#NULL!	#NULL!	#NULL!	#NULL!	#NULL!	#NULL!	#NULL!	2	0	0	0	0	2	1	28/07/2015	7.8	#NULL!	#NULL!	AliveOnART	2	2	#NULL!	#NULL!	#NULL!	9
2221290	2221291	2	2016-03-23	16	2017-03-15	2017-12-06	27	3	0	0	0	2	2	2	1	2	2	2	2	#NULL!	2	1	0	0	0	39	2016-03-23	39	2017-03-15	39	2017-12-06	2	1	1	1	0	2	1	20/08/2015	7.1	18.8	27.5	Retainedtill24Mo	1	2	1	1	0	0
2221330	2221331	2	2016-03-23	6	2017-02-15	#NULL!	22	2	0	0	#NULL!	2	2	#NULL!	1	2	2	9	2	#NULL!	#NULL!	1	0	0	#NULL!	#NULL!	#NULL!	39	2017-02-15	#NULL!	#NULL!	1	4	1	0	2	2	1	23/11/2015	4	14.7	#NULL!	AliveOnART	1	2	1	1	0	9
2221350	2221351	2	2016-03-23	8	2017-09-27	#NULL!	32	4	0	0	#NULL!	2	2	#NULL!	1	2	2	9	2	#NULL!	#NULL!	1	0	2	#NULL!	39	2016-03-23	39	2017-09-27	#NULL!	#NULL!	1	1	1	0	0	2	1	18/11/2015	4.2	22.3	#NULL!	AliveOnART	1	2	3	2	1	9
2221920	2221921	2	2016-02-22	7	#NULL!	#NULL!	22	2	0	#NULL!	#NULL!	2	2	#NULL!	1	2	9	9	2	#NULL!	#NULL!	1	2	#NULL!	#NULL!	39	2016-02-22	#NULL!	#NULL!	#NULL!	#NULL!	1	3	0	0	1	2	1	10/09/2012	41.4	#NULL!	#NULL!	AliveOnART	2	2	#NULL!	#NULL!	#NULL!	9
2222180	2222181	2	2016-01-27	13	#NULL!	#NULL!	24	2	0	#NULL!	#NULL!	2	2	#NULL!	1	2	9	9	2	#NULL!	#NULL!	1	0	#NULL!	#NULL!	39	2016-01-27	#NULL!	#NULL!	#NULL!	#NULL!	1	0	0	0	0	2	1	29/06/2015	6.9	#NULL!	#NULL!	AliveOnART	2	2	#NULL!	#NULL!	#NULL!	9
2222200	2222201	2	2016-02-12	18	#NULL!	#NULL!	28	4	0	#NULL!	#NULL!	2	2	#NULL!	1	2	9	9	2	#NULL!	#NULL!	1	0	#NULL!	#NULL!	39	2016-02-10	#NULL!	#NULL!	#NULL!	#NULL!	1	1	0	0	0	2	1	11/11/2014	15	#NULL!	#NULL!	AliveOnART	2	2	#NULL!	#NULL!	#NULL!	9
2222240	2222241	2	2016-01-28	6	2017-08-09	2017-12-20	22	2	0	0	#NULL!	2	2	#NULL!	1	2	2	9	2	#NULL!	#NULL!	1	0	0	#NULL!	39	2016-01-28	#NULL!	#NULL!	39	2017-08-09	2	5	1	1	9	2	1	13/08/2015	5.5	23.9	23.9	Retainedtill24Mo	1	2	#NULL!	#NULL!	0	0
2222550	2222551	2	2016-02-11	6	#NULL!	#NULL!	23	1	0	#NULL!	#NULL!	2	2	#NULL!	1	2	9	9	2	#NULL!	#NULL!	1	0	#NULL!	#NULL!	38	2016-02-11	#NULL!	#NULL!	#NULL!	#NULL!	1	0	0	0	0	2	1	02/09/2015	5.3	#NULL!	#NULL!	AliveOnART	2	2	#NULL!	#NULL!	#NULL!	9
2300390	2300391	2	2016-05-10	10	#NULL!	#NULL!	19	1	1	#NULL!	#NULL!	2	2	#NULL!	1	2	9	9	2	#NULL!	#NULL!	1	1	#NULL!	#NULL!	38	2016-05-10	#NULL!	#NULL!	#NULL!	#NULL!	1	4	0	0	2	2	1	09/11/2015	6	#NULL!	#NULL!	AliveOnART	2	2	#NULL!	#NULL!	#NULL!	9
2300770	2300771	2	2015-10-20	8	2017-03-15	#NULL!	33	3	0	0	#NULL!	2	2	#NULL!	1	2	2	9	2	#NULL!	#NULL!	1	0	0	#NULL!	39	2015-10-20	39	2017-03-15	#NULL!	#NULL!	1	1	1	0	0	2	1	26/06/2015	3.8	20.6	#NULL!	AliveOnART	1	2	1	1	0	9
2301060	2301061	2	2016-04-20	7	2017-03-08	2017-12-13	17	1	1	0	0	2	2	2	1	2	2	2	2	#NULL!	2	1	0	0	0	39	2016-04-20	39	2017-03-08	39	2017-12-13	1	0	1	1	0	2	1	14/09/2015	7.2	17.8	27	Retainedtill24Mo	1	2	1	1	0	0
2301270	2301271	2	2016-04-12	7	2017-04-19	#NULL!	21	1	0	0	#NULL!	2	2	#NULL!	1	2	2	9	2	#NULL!	#NULL!	1	0	0	#NULL!	38	2016-04-12	39	2017-04-19	#NULL!	#NULL!	1	0	1	0	0	2	1	29/09/2015	6.4	18.7	#NULL!	AliveOnART	1	2	1	1	0	9
2302610	2302611	2	2016-04-07	12	2017-04-26	#NULL!	31	2	0	0	#NULL!	3	3	#NULL!	1	2	2	9	2	#NULL!	#NULL!	1	0	0	#NULL!	211	2016-04-07	39	2017-04-26	#NULL!	#NULL!	2	1	1	0	0	2	1	07/01/2016	3	15.6	#NULL!	AliveOnART	1	2	1	1	0	9
2302660	2302661	2	2016-04-22	16	2017-01-25	2017-11-15	24	2	0	0	0	2	2	2	1	2	2	2	2	#NULL!	2	1	0	0	0	39	2016-04-22	39	2017-01-25	39	2017-11-15	2	4	1	1	2	2	1	12/11/2012	41.3	50.4	60.1	Retainedtill24Mo	1	2	1	1	0	0
2302840	2302841	2	2015-10-27	13	#NULL!	#NULL!	38	6	1	#NULL!	#NULL!	2	2	#NULL!	1	2	9	9	2	#NULL!	#NULL!	1	0	#NULL!	#NULL!	39	2015-10-27	#NULL!	#NULL!	#NULL!	#NULL!	0	6	0	0	2	2	1		#NULL!	#NULL!	#NULL!	AliveOnART	2	2	#NULL!	#NULL!	#NULL!	9
2302950	2302951	2	2016-03-24	7	2017-02-01	#NULL!	26	4	0	0	#NULL!	2	2	#NULL!	1	2	2	9	2	#NULL!	#NULL!	1	0	0	#NULL!	39	2016-03-24	39	2017-02-01	39	2018-01-10	0	4	1	0	2	2	1	23/07/2015	8	18.3	29.6	AliveOnART	1	2	1	1	0	9
2302960	2302961	2	2015-10-27	7	2016-10-12	#NULL!	28	1	0	0	#NULL!	2	2	#NULL!	1	2	2	9	2	#NULL!	#NULL!	1	0	0	#NULL!	20735	2015-10-27	39	2016-10-12	#NULL!	#NULL!	3	0	1	0	0	2	1	30/03/2015	6.9	18.4	#NULL!	AliveOnART	1	2	1	1	0	9
2303650	2303651	2	2016-05-17	7	#NULL!	#NULL!	28	4	0	#NULL!	#NULL!	2	2	#NULL!	1	2	9	9	2	#NULL!	#NULL!	1	0	#NULL!	#NULL!	518	2016-05-18	#NULL!	#NULL!	#NULL!	#NULL!	0	1	0	0	0	2	1	05/03/2013	38.4	#NULL!	#NULL!	AliveOnART	2	2	#NULL!	#NULL!	#NULL!	9
2303930	2303931	2	2015-10-27	6	#NULL!	#NULL!	20	1	0	#NULL!	#NULL!	2	2	#NULL!	1	2	9	9	2	#NULL!	#NULL!	1	0	#NULL!	#NULL!	39	2015-10-27	#NULL!	#NULL!	#NULL!	#NULL!	1	0	0	0	0	2	1		#NULL!	#NULL!	#NULL!	AliveOnART	2	2	#NULL!	#NULL!	#NULL!	9
2304530	2304531	2	2015-09-23	12	2016-08-03	#NULL!	35	5	0	#NULL!	#NULL!	2	2	#NULL!	1	2	9	9	2	#NULL!	#NULL!	1	0	#NULL!	#NULL!	39	2015-09-23	39	2016-08-03	#NULL!	#NULL!	0	1	1	0	0	2	1		#NULL!	#NULL!	#NULL!	AliveOnART	1	2	#NULL!	#NULL!	#NULL!	9
2305820	2305821	2	2015-08-26	6	2016-07-27	#NULL!	27	2	0	0	#NULL!	2	2	#NULL!	1	1	2	9	2	#NULL!	#NULL!	2	#NULL!	0	#NULL!	119612	2015-08-26	39	2016-07-27	#NULL!	#NULL!	1	1	1	0	0	2	1	19/03/2015	5.2	16.3	#NULL!	LTF	1	2	1	1	#NULL!	9
2306030	2306031	2	2015-08-26	17	2016-06-13	2017-09-21	30	4	0	0	0	2	2	2	1	2	2	2	2	#NULL!	2	1	0	0	0	39	2015-08-26	39	2016-06-15	39	2017-09-21	1	4	1	1	2	2	1	05/11/2014	9.7	19.3	34.5	Retainedtill24Mo	1	2	1	1	0	0
2306070	2306071	2	2015-08-26	12	#NULL!	#NULL!	27	4	0	#NULL!	#NULL!	3	3	#NULL!	1	2	9	9	2	1	#NULL!	1	1	#NULL!	#NULL!	38	2015-08-26	#NULL!	#NULL!	#NULL!	#NULL!	1	0	0	0	0	2	1		#NULL!	#NULL!	#NULL!	AliveOnART	2	2	#NULL!	#NULL!	#NULL!	9
2306100	2306101	2	2015-08-26	6	#NULL!	2017-09-27	32	5	0	#NULL!	0	4	4	4	1	2	9	2	3	#NULL!	4	1	0	#NULL!	0	39	2015-08-26	#NULL!	#NULL!	39	2017-09-27	1	2	0	1	1	2	1	28/01/2014	18.9	#NULL!	44	Retainedtill24Mo	#NULL!	2	#NULL!	#NULL!	#NULL!	0
2306240	2306241	2	2015-09-25	10	#NULL!	#NULL!	30	3	0	#NULL!	#NULL!	2	2	#NULL!	1	2	9	9	2	#NULL!	#NULL!	1	0	#NULL!	#NULL!	10111	2015-09-25	#NULL!	#NULL!	#NULL!	#NULL!	2	1	0	0	0	2	1		#NULL!	#NULL!	#NULL!	AliveOnART	2	2	#NULL!	#NULL!	#NULL!	9
2306700	2306701	2	2016-03-18	11	#NULL!	2017-12-20	41	4	0	#NULL!	0	2	2	2	1	2	9	2	2	#NULL!	2	1	0	#NULL!	0	39	2016-03-18	#NULL!	#NULL!	39	2017-12-20	1	0	0	1	0	2	1	24/08/2015	6.8	#NULL!	27.9	Retainedtill24Mo	#NULL!	2	#NULL!	#NULL!	#NULL!	0
2308590	2308591	2	2016-05-05	6	2017-03-29	#NULL!	33	2	0	0	#NULL!	2	2	#NULL!	1	2	2	9	2	#NULL!	#NULL!	1	0	0	#NULL!	38	2016-05-05	39	2017-03-29	#NULL!	#NULL!	2	1	1	0	0	2	1		#NULL!	#NULL!	#NULL!	AliveOnART	1	2	1	1	0	9
2308780	2308781	2	2015-08-25	16	#NULL!	2017-02-27	28	5	0	#NULL!	0	2	2	2	1	2	9	2	2	#NULL!	2	1	1	#NULL!	1	39	2015-08-25	#NULL!	#NULL!	1262	2017-02-27	1	4	0	1	2	2	1	06/10/2014	10.6	#NULL!	28.7	Retainedtill24Mo	#NULL!	2	#NULL!	#NULL!	#NULL!	0
2310860	2310861	2	2016-02-24	16	#NULL!	2017-08-30	34	3	0	#NULL!	0	2	2	2	1	2	9	2	2	#NULL!	2	1	2	#NULL!	0	39	2016-02-24	#NULL!	#NULL!	39	2017-08-30	1	1	0	1	0	2	1	22/07/2015	7.1	#NULL!	25.3	Retainedtill24Mo	#NULL!	2	#NULL!	#NULL!	#NULL!	1
2311330	2311331	2	2015-08-20	20	#NULL!	#NULL!	27	3	0	#NULL!	#NULL!	2	2	#NULL!	1	2	9	9	2	#NULL!	#NULL!	1	0	#NULL!	#NULL!	124691	2015-08-20	#NULL!	#NULL!	#NULL!	#NULL!	0	1	0	0	0	2	1	06/01/2015	7.5	#NULL!	#NULL!	AliveOnART	2	2	#NULL!	#NULL!	#NULL!	9
2311410	2311411	2	2015-08-20	17	2016-07-27	#NULL!	23	2	0	0	#NULL!	2	2	#NULL!	1	2	2	9	2	#NULL!	#NULL!	1	0	0	#NULL!	39	2015-08-20	39	2016-07-27	#NULL!	#NULL!	1	0	1	0	0	2	1	20/10/2014	10	21.2	#NULL!	AliveOnART	1	2	1	1	0	9
2311510	2311511	2	2015-09-14	11	#NULL!	#NULL!	26	2	0	#NULL!	#NULL!	2	2	#NULL!	1	2	9	9	2	#NULL!	#NULL!	1	1	#NULL!	#NULL!	39	2015-09-14	#NULL!	#NULL!	#NULL!	#NULL!	1	4	0	0	2	2	1	12/11/2014	10.1	#NULL!	#NULL!	AliveOnART	2	2	#NULL!	#NULL!	#NULL!	9
2311680	2311681	2	2015-09-10	6	2016-07-27	#NULL!	20	2	0	0	#NULL!	3	3	#NULL!	1	2	2	9	2	#NULL!	#NULL!	1	2	0	#NULL!	39	2015-09-10	39	2016-07-27	#NULL!	#NULL!	1	1	1	0	0	2	1	05/06/2015	3.2	13.7	#NULL!	AliveOnART	1	2	1	1	1	9
2312470	2312471	2	2015-07-29	8	2016-06-15	2017-03-29	37	5	1	0	0	2	2	2	1	2	2	2	2	#NULL!	2	1	0	0	0	39	2015-07-29	39	2016-06-15	39	2017-03-29	2	1	1	1	0	2	1	18/10/2007	93.4	103.9	113.4	Retainedtill24Mo	1	2	1	1	0	0
2312900	2312901	2	2015-08-07	6	#NULL!	#NULL!	26	1	0	#NULL!	#NULL!	2	2	#NULL!	1	2	9	9	2	#NULL!	#NULL!	1	0	#NULL!	#NULL!	39	2015-08-07	#NULL!	#NULL!	#NULL!	#NULL!	3	0	0	0	0	2	1		#NULL!	#NULL!	#NULL!	AliveOnART	2	2	#NULL!	#NULL!	#NULL!	9
2313140	2313141	2	2015-08-19	22	2016-08-24	#NULL!	26	2	0	0	#NULL!	2	2	#NULL!	1	2	2	9	2	#NULL!	#NULL!	1	0	0	#NULL!	#NULL!	#NULL!	39	2016-08-24	#NULL!	#NULL!	1	1	1	0	0	2	1	18/11/2011	45	57.2	#NULL!	AliveOnART	1	2	1	1	0	9
2315010	2315011	2	2015-09-10	7	#NULL!	#NULL!	31	3	0	#NULL!	#NULL!	2	2	#NULL!	1	2	9	9	2	#NULL!	#NULL!	1	0	#NULL!	#NULL!	38	2015-09-10	#NULL!	#NULL!	#NULL!	#NULL!	1	4	0	0	2	2	1	09/09/2015	0	#NULL!	#NULL!	AliveOnART	2	2	#NULL!	#NULL!	#NULL!	9
2315930	2315931	2	2016-02-23	6	#NULL!	#NULL!	32	3	0	#NULL!	#NULL!	2	2	#NULL!	1	2	9	9	2	#NULL!	#NULL!	1	0	#NULL!	#NULL!	18620	2016-02-23	#NULL!	#NULL!	#NULL!	#NULL!	1	1	0	0	0	2	1	22/09/2015	5	#NULL!	#NULL!	AliveOnART	2	2	#NULL!	#NULL!	#NULL!	9
2315960	2315961	2	2016-02-19	18	2016-12-02	#NULL!	41	4	0	0	#NULL!	2	2	#NULL!	1	2	2	9	2	1	#NULL!	1	0	1	#NULL!	39	2016-02-19	39	2016-12-05	#NULL!	#NULL!	2	0	1	0	0	2	1		#NULL!	#NULL!	#NULL!	AliveOnART	1	2	2	1	0	9
2317460	2317461	2	2015-10-08	13	#NULL!	#NULL!	34	4	0	#NULL!	#NULL!	2	2	#NULL!	1	2	9	9	2	#NULL!	#NULL!	1	0	#NULL!	#NULL!	38	2015-10-08	#NULL!	#NULL!	#NULL!	#NULL!	2	1	0	0	0	2	1	13/02/2015	7.8	#NULL!	#NULL!	AliveOnART	2	2	#NULL!	#NULL!	#NULL!	9
2318130	2318131	2	2015-06-03	6	#NULL!	#NULL!	21	1	0	#NULL!	#NULL!	2	2	#NULL!	1	1	9	9	2	#NULL!	#NULL!	2	#NULL!	#NULL!	#NULL!	82	2015-06-03	#NULL!	#NULL!	#NULL!	#NULL!	1	0	0	0	0	2	1		#NULL!	#NULL!	#NULL!	LTF from Study,	#NULL!	2	#NULL!	#NULL!	#NULL!	9
2318280	2318281	2	2016-05-13	22	#NULL!	#NULL!	23	1	0	#NULL!	#NULL!	2	2	#NULL!	1	2	9	9	2	#NULL!	#NULL!	1	#NULL!	#NULL!	#NULL!	2666	2016-05-13	#NULL!	#NULL!	#NULL!	#NULL!	2	4	0	0	2	2	1	04/08/2015	9.3	#NULL!	#NULL!	AliveOnART	2	2	#NULL!	#NULL!	#NULL!	9
2322030	2322031	2	2016-03-30	6	2017-08-09	2018-01-10	25	3	0	0	0	2	2	2	1	2	2	2	2	#NULL!	2	1	0	0	0	22405	2016-03-30	#NULL!	#NULL!	39	2017-08-09	1	4	1	1	2	2	1	09/02/2016	1.7	18	18	Retainedtill24Mo	1	2	#NULL!	#NULL!	0	0
2322170	2322171	2	2015-10-29	7	#NULL!	2017-10-06	31	4	0	#NULL!	0	2	2	2	1	2	9	2	2	#NULL!	2	1	0	#NULL!	0	39	2015-10-29	#NULL!	#NULL!	39	2017-10-06	2	1	0	1	0	2	1		#NULL!	#NULL!	#NULL!	Retainedtill24Mo	#NULL!	2	#NULL!	#NULL!	#NULL!	0
2322510	2322511	2	2015-10-23	6	2016-09-28	2017-08-09	24	2	0	0	0	2	2	2	1	2	2	2	2	#NULL!	2	1	0	0	0	38	2015-10-23	39	2016-09-28	39	2017-08-09	2	1	1	1	0	2	1	11/06/2015	4.4	15.6	25.9	Retainedtill24Mo	1	2	1	1	0	0
2322770	2322771	2	2016-04-04	8	#NULL!	#NULL!	27	4	0	#NULL!	#NULL!	2	2	#NULL!	1	2	9	9	2	#NULL!	#NULL!	1	0	#NULL!	#NULL!	329	2016-04-04	#NULL!	#NULL!	#NULL!	#NULL!	1	1	0	0	0	2	1	23/07/2015	8.4	#NULL!	#NULL!	AliveOnART	2	2	#NULL!	#NULL!	#NULL!	9
2322900	2322901	2	2015-10-23	16	#NULL!	#NULL!	26	3	0	#NULL!	#NULL!	2	2	#NULL!	1	2	9	9	2	#NULL!	#NULL!	1	1	#NULL!	#NULL!	39	2015-10-23	#NULL!	#NULL!	#NULL!	#NULL!	1	4	0	0	2	2	1		#NULL!	#NULL!	#NULL!	AliveOnART	2	2	#NULL!	#NULL!	#NULL!	9
2323250	2323251	2	2015-10-26	8	2017-02-15	2017-08-16	28	3	0	0	0	2	2	2	1	2	2	2	2	#NULL!	2	1	0	0	0	39	2015-10-26	39	2017-02-15	39	2017-08-16	1	6	1	1	2	2	1	22/05/2012	41.1	56.8	62.8	Retainedtill24Mo	1	2	1	1	0	0
2323320	2323321	2	2016-04-14	14	#NULL!	2017-11-01	25	2	0	#NULL!	0	4	4	4	1	2	9	2	3	#NULL!	4	1	1	#NULL!	1	39	2016-04-14	#NULL!	#NULL!	38	2017-11-01	1	1	0	1	0	2	1	07/01/2016	3.2	#NULL!	21.8	Retainedtill24Mo	#NULL!	2	#NULL!	#NULL!	#NULL!	0
2323360	2323361	2	2016-04-14	14	#NULL!	#NULL!	19	1	0	#NULL!	#NULL!	2	2	#NULL!	1	2	9	9	2	#NULL!	#NULL!	1	0	#NULL!	#NULL!	38	2016-04-14	#NULL!	#NULL!	#NULL!	#NULL!	1	0	0	0	0	2	1	11/09/2015	7.1	#NULL!	#NULL!	AliveOnART	2	2	#NULL!	#NULL!	#NULL!	9
2323840	2323841	2	2016-04-20	6	#NULL!	#NULL!	23	2	0	#NULL!	#NULL!	2	2	#NULL!	1	2	9	9	2	#NULL!	#NULL!	1	0	#NULL!	#NULL!	39	2016-04-20	#NULL!	#NULL!	#NULL!	#NULL!	1	1	0	0	0	2	1	18/02/2010	74.1	#NULL!	#NULL!	AliveOnART	2	2	#NULL!	#NULL!	#NULL!	9
2324220	2324221	2	2015-10-12	6	#NULL!	#NULL!	24	2	0	#NULL!	#NULL!	2	2	#NULL!	1	2	9	9	2	1	#NULL!	1	0	#NULL!	#NULL!	11498	2015-10-12	#NULL!	#NULL!	#NULL!	#NULL!	1	2	0	0	1	2	1		#NULL!	#NULL!	#NULL!	AliveOnART	2	2	#NULL!	#NULL!	#NULL!	9
2325730	2325731	2	2016-05-10	21	#NULL!	#NULL!	32	5	0	#NULL!	#NULL!	2	2	#NULL!	1	2	9	9	2	#NULL!	#NULL!	1	0	#NULL!	#NULL!	39	2016-05-10	#NULL!	#NULL!	#NULL!	#NULL!	2	4	0	0	2	2	1		#NULL!	#NULL!	#NULL!	AliveOnART	2	2	#NULL!	#NULL!	#NULL!	9
2325990	2325991	2	2016-02-10	7	#NULL!	#NULL!	41	6	0	#NULL!	#NULL!	2	2	#NULL!	1	1	9	9	2	#NULL!	#NULL!	2	2	#NULL!	#NULL!	100277	2016-02-10	#NULL!	#NULL!	#NULL!	#NULL!	1	6	0	0	2	2	1	04/08/2015	6.2	#NULL!	#NULL!	LTF from Study,	#NULL!	2	#NULL!	#NULL!	#NULL!	9
2326220	2326221	2	2016-02-10	13	#NULL!	#NULL!	28	4	1	#NULL!	#NULL!	2	2	#NULL!	1	0	9	9	2	#NULL!	#NULL!	1	#NULL!	#NULL!	#NULL!	213235	2016-02-10	#NULL!	#NULL!	#NULL!	#NULL!	1	1	0	0	0	2	1	10/06/2008	92	#NULL!	#NULL!	AliveOnART	2	2	#NULL!	#NULL!	#NULL!	9
2326930	2326931	2	2016-02-17	5	2017-04-05	2017-10-04	35	3	0	0	0	2	2	2	1	2	2	2	2	#NULL!	2	1	0	0	0	39	2016-02-17	39	2017-04-05	39	2017-10-04	1	1	1	1	0	2	1	12/11/2015	3.2	16.8	22.7	Retainedtill24Mo	1	2	1	1	0	0
2327170	2327171	2	2016-04-13	6	2017-03-29	2018-01-10	36	4	0	0	0	2	2	2	1	2	2	2	2	#NULL!	2	1	0	0	1	39	2016-04-13	39	2017-03-29	39	2018-01-10	2	5	1	1	9	2	1	01/12/2015	4.4	15.9	25.3	Retainedtill24Mo	1	2	1	1	0	0
2328240	2328241	2	2015-08-10	4	#NULL!	#NULL!	29	3	0	#NULL!	#NULL!	3	3	#NULL!	1	2	9	9	2	#NULL!	#NULL!	1	0	#NULL!	#NULL!	39	2015-08-19	#NULL!	#NULL!	#NULL!	#NULL!	2	1	0	0	0	2	1	09/03/2015	5.3	#NULL!	#NULL!	AliveOnART	2	2	#NULL!	#NULL!	#NULL!	9
2328520	2328521	2	2015-08-26	10	#NULL!	#NULL!	30	3	1	#NULL!	#NULL!	2	2	#NULL!	1	2	9	9	2	#NULL!	#NULL!	1	0	#NULL!	#NULL!	39	2015-08-26	#NULL!	#NULL!	#NULL!	#NULL!	1	4	0	0	2	2	1	26/01/2015	7	#NULL!	#NULL!	AliveOnART	2	2	#NULL!	#NULL!	#NULL!	9
2328660	2328661	2	2015-07-29	19	#NULL!	#NULL!	21	1	0	#NULL!	#NULL!	2	2	#NULL!	1	2	9	9	2	#NULL!	#NULL!	#NULL!	0	#NULL!	#NULL!	39	2015-07-29	#NULL!	#NULL!	#NULL!	#NULL!	2	0	0	0	0	2	1	13/02/2015	5.5	#NULL!	#NULL!	TO	#NULL!	2	#NULL!	#NULL!	#NULL!	9
2328950	2328951	2	2015-08-18	7	#NULL!	#NULL!	24	1	0	#NULL!	#NULL!	2	2	#NULL!	1	2	9	9	2	#NULL!	#NULL!	1	0	#NULL!	#NULL!	38	2015-08-18	#NULL!	#NULL!	#NULL!	#NULL!	2	0	0	0	0	2	1	13/01/2015	7.2	#NULL!	#NULL!	AliveOnART	2	2	#NULL!	#NULL!	#NULL!	9
2329070	2329071	2	2015-08-19	17	#NULL!	2017-03-01	29	3	0	#NULL!	0	3	3	3	1	2	9	2	2	#NULL!	3	1	0	#NULL!	0	39	2015-08-19	#NULL!	#NULL!	39	2017-03-01	1	4	0	1	2	2	1	03/11/2014	9.5	#NULL!	27.9	Retainedtill24Mo	#NULL!	2	#NULL!	#NULL!	#NULL!	0
2329150	2329151	2	2016-02-15	7	#NULL!	#NULL!	17	1	0	#NULL!	#NULL!	2	2	#NULL!	1	0	9	9	2	#NULL!	#NULL!	1	#NULL!	#NULL!	#NULL!	25824	2016-02-15	#NULL!	#NULL!	#NULL!	#NULL!	1	0	0	0	0	2	1		#NULL!	#NULL!	#NULL!	AliveOnART	2	2	#NULL!	#NULL!	#NULL!	9
2329460	2329461	2	2016-01-25	18	#NULL!	2017-07-26	23	2	0	#NULL!	0	2	2	2	1	2	9	2	2	#NULL!	2	1	0	#NULL!	0	39	2016-01-25	39	2017-07-26	#NULL!	#NULL!	2	4	0	1	2	2	1		#NULL!	#NULL!	#NULL!	Retainedtill24Mo	#NULL!	2	#NULL!	#NULL!	#NULL!	0
2329730	2329731	2	2015-09-21	16	#NULL!	#NULL!	31	3	0	#NULL!	#NULL!	3	3	#NULL!	1	2	9	9	2	#NULL!	#NULL!	1	0	#NULL!	#NULL!	72	2015-09-21	#NULL!	#NULL!	#NULL!	#NULL!	2	1	0	0	0	2	1		#NULL!	#NULL!	#NULL!	AliveOnART	2	2	#NULL!	#NULL!	#NULL!	9
2330200	2330201	2	2015-11-11	6	2015-10-05	2017-10-04	24	2	0	0	0	2	2	2	1	2	2	2	2	1	2	1	2	0	0	#NULL!	#NULL!	39	2016-10-05	39	2017-10-04	1	1	1	1	0	2	1	12/05/2015	6	16.8	28.7	Retainedtill24Mo	1	2	1	1	1	1
2330350	2330351	2	2015-07-31	6	2016-10-12	#NULL!	21	1	0	0	#NULL!	2	2	#NULL!	1	2	2	9	2	#NULL!	#NULL!	1	0	0	#NULL!	7249	2015-07-31	39	2016-10-12	#NULL!	#NULL!	2	0	1	0	0	2	1	24/02/2015	5.2	19.6	#NULL!	AliveOnART	1	2	1	1	0	9
3200110	3200111	3	2015-07-03	7	2016-05-11	2017-05-24	32	3	0	0	0	2	2	2	1	2	2	2	2	#NULL!	2	1	0	0	0	39	2015-06-29	38	2016-05-11	38	2017-05-24	0	1	1	1	0	2	1	13/01/2009	77.5	87.9	100.4	Retainedtill24Mo	1	2	1	1	0	0
3200200	3200201	3	2015-07-07	9	2016-05-18	#NULL!	17	1	0	0	#NULL!	2	2	#NULL!	1	2	2	9	2	#NULL!	#NULL!	1	0	0	#NULL!	200	2015-08-05	39	2016-05-18	#NULL!	#NULL!	1	0	1	0	0	2	1	24/04/2015	3.4	12.8	#NULL!	AliveOnART	1	2	1	1	0	9
3200230	3200231	3	2015-07-14	6	2016-06-01	2017-05-02	32	1	0	0	0	2	2	2	1	2	2	2	2	#NULL!	2	1	0	0	0	38	2015-08-05	39	2016-06-01	39	2017-05-03	0	0	1	1	0	2	1	27/01/2015	6.3	16.1	27.2	Retainedtill24Mo	1	2	1	1	0	0
3200240	3200241	3	2015-07-08	11	2016-05-23	2017-04-28	22	2	0	0	0	2	2	2	1	2	2	2	2	#NULL!	2	1	0	0	0	38	2015-07-08	39	2016-05-23	185	2017-04-28	1	1	1	1	0	2	1	14/02/2015	4.8	15.3	26.5	Retainedtill24Mo	1	2	1	1	0	0
3200310	3200311	3	2015-07-09	9	2016-05-11	2017-05-03	37	3	0	0	0	2	2	2	1	2	2	2	2	#NULL!	2	1	0	0	0	39	2015-08-05	39	2016-05-11	39	2017-05-03	2	1	1	1	0	2	1	12/02/2015	5.8	15	26.7	Retainedtill24Mo	1	2	1	1	0	0
3200390	3200391	3	2015-07-14	14	#NULL!	#NULL!	22	2	1	#NULL!	#NULL!	2	2	#NULL!	1	2	9	9	2	1	#NULL!	#NULL!	0	#NULL!	#NULL!	39	2015-08-03	#NULL!	#NULL!	#NULL!	#NULL!	1	1	0	0	0	2	1		#NULL!	#NULL!	#NULL!	TO	#NULL!	2	#NULL!	#NULL!	#NULL!	9
3200400	3200401	3	2015-07-28	13	#NULL!	#NULL!	25	2	0	#NULL!	#NULL!	2	2	#NULL!	1	2	9	9	2	#NULL!	#NULL!	#NULL!	2	#NULL!	#NULL!	114565	2015-07-28	#NULL!	#NULL!	#NULL!	#NULL!	1	1	0	0	0	2	1	02/02/2015	5.9	#NULL!	#NULL!	TO	#NULL!	2	#NULL!	#NULL!	#NULL!	9
3200620	3200621	3	2015-08-04	6	2016-06-29	2017-08-31	35	5	0	0	0	2	2	2	1	2	2	2	2	#NULL!	2	1	0	0	0	38	2015-08-04	36	2016-06-29	#NULL!	#NULL!	1	1	1	1	0	2	1	08/06/2015	1.9	12.7	26.8	Retainedtill24Mo	1	2	1	1	0	0
3201210	3201211	3	2015-08-05	12	2016-05-18	2017-02-16	21	1	0	0	0	2	2	2	1	2	2	2	2	#NULL!	2	1	1	2	0	39	2015-08-06	39	2016-05-18	39	2016-05-18	2	0	1	1	0	2	1	31/12/2014	7.2	16.6	16.6	Retainedtill24Mo	1	2	3	2	1	1
3201560	3201561	3	2015-08-11	6	#NULL!	#NULL!	18	2	0	#NULL!	#NULL!	2	2	#NULL!	1	2	9	9	2	#NULL!	#NULL!	1	0	#NULL!	#NULL!	708	2015-08-11	#NULL!	#NULL!	#NULL!	#NULL!	1	1	0	0	0	2	1	11/08/2015	0	#NULL!	#NULL!	AliveOnART	2	2	#NULL!	#NULL!	#NULL!	9
3202640	3202641	3	2015-06-30	7	2016-05-27	2017-04-26	34	4	1	0	0	2	2	2	1	2	2	2	2	#NULL!	2	1	1	0	0	39	2015-06-30	39	2016-05-27	39	2016-05-27	1	1	1	1	0	2	1	23/12/2014	6.2	17.1	17.1	Retainedtill24Mo	1	2	1	1	0	0
3202770	3202771	3	2015-07-01	6	2016-06-01	2017-03-10	36	4	0	0	0	2	2	2	1	2	2	2	2	#NULL!	2	1	0	0	0	39	2015-06-29	39	2016-06-01	39	2017-03-10	2	1	1	1	0	2	1	13/02/2015	4.5	15.6	24.9	Retainedtill24Mo	1	2	1	1	0	0
3202810	3202811	3	2015-08-24	16	#NULL!	#NULL!	29	2	0	#NULL!	#NULL!	2	2	#NULL!	1	2	9	9	2	1	#NULL!	#NULL!	0	#NULL!	#NULL!	39	2015-08-24	#NULL!	#NULL!	#NULL!	#NULL!	2	1	0	0	0	2	1		#NULL!	#NULL!	#NULL!	TO	#NULL!	2	#NULL!	#NULL!	#NULL!	9
3202830	3202831	3	2015-07-01	7	2016-06-17	2017-03-17	33	4	0	0	0	2	2	2	1	2	2	2	2	#NULL!	2	1	0	0	0	39	2015-06-29	38	2016-06-17	#NULL!	#NULL!	2	1	1	1	0	2	1	20/11/2014	7.3	18.9	27.9	Retainedtill24Mo	1	2	1	1	0	0
3202970	3202971	3	2015-09-25	8	#NULL!	#NULL!	23	2	0	#NULL!	#NULL!	3	3	#NULL!	1	2	9	9	2	#NULL!	#NULL!	#NULL!	0	#NULL!	#NULL!	39	2015-09-25	#NULL!	#NULL!	#NULL!	#NULL!	1	1	0	0	0	2	1	08/06/2015	3.6	#NULL!	#NULL!	TO	#NULL!	2	#NULL!	#NULL!	#NULL!	9
3203050	3203051	3	2015-08-12	6	2016-07-15	2017-08-09	29	3	0	0	0	2	2	2	1	2	2	2	2	#NULL!	2	1	0	0	0	39	2015-08-12	39	2016-07-15	39	2017-08-09	2	1	1	1	0	2	1	05/01/2015	7.2	18.3	31.1	Retainedtill24Mo	1	2	1	1	0	0
3204010	3204011	3	2015-11-23	13	2016-08-24	2017-08-23	36	6	0	0	0	2	2	2	1	2	2	2	2	#NULL!	2	1	0	0	0	39	2015-11-23	39	2016-08-24	39	2017-08-23	1	1	1	1	0	2	1	14/05/2015	6.3	15.3	27.3	Retainedtill24Mo	1	2	1	1	0	0
3204050	3204051	3	2015-11-23	7	2016-10-07	2017-10-11	35	5	0	0	0	2	2	2	1	2	2	2	2	#NULL!	2	1	0	0	0	#NULL!	#NULL!	39	2016-10-07	39	2017-10-11	1	1	1	1	0	2	1	11/05/2015	6.4	16.9	29	Retainedtill24Mo	1	2	1	1	0	0
3204190	3204191	3	2015-10-23	6	2016-10-14	2017-09-15	28	4	1	0	0	2	2	2	1	2	2	2	2	#NULL!	2	1	1	0	0	38	2015-10-23	39	2016-10-14	39	2017-09-15	1	1	1	1	0	2	1	26/05/2015	4.9	16.6	27.6	Retainedtill24Mo	1	2	1	1	0	0
3204500	3204501	3	2015-10-13	7	2016-08-31	2017-09-18	18	1	0	0	0	2	2	2	1	2	2	2	2	#NULL!	2	1	2	1	0	39	2015-10-13	39	2016-08-31	39	2017-09-18	1	0	1	1	0	2	1	02/04/2015	6.4	17	29.5	Retainedtill24Mo	1	2	2	1	1	1
3204580	3204581	3	2015-10-19	7	2016-09-07	2016-12-02	16	1	0	0	0	2	2	#NULL!	1	2	9	9	2	#NULL!	#NULL!	1	0	0	0	39	2015-10-19	#NULL!	#NULL!	#NULL!	#NULL!	1	0	1	1	0	2	1	11/10/2012	36.3	46.9	49.7	Retainedtill24Mo	1	2	#NULL!	#NULL!	0	0
3204840	3204841	3	2015-11-11	5	#NULL!	#NULL!	19	1	0	#NULL!	#NULL!	2	2	#NULL!	1	2	9	9	2	#NULL!	#NULL!	1	2	#NULL!	#NULL!	40995	2015-11-10	#NULL!	#NULL!	#NULL!	#NULL!	1	0	0	0	0	2	1	10/11/2015	0	#NULL!	#NULL!	AliveOnART	2	2	#NULL!	#NULL!	#NULL!	9
3900180	3900181	3	2015-09-14	23	#NULL!	#NULL!	22	1	0	#NULL!	#NULL!	2	2	#NULL!	1	2	9	9	2	#NULL!	#NULL!	1	0	#NULL!	#NULL!	39	2015-09-14	#NULL!	#NULL!	#NULL!	#NULL!	2	0	0	0	0	2	1	21/11/2014	9.8	#NULL!	#NULL!	AliveOnART	2	2	#NULL!	#NULL!	#NULL!	9
3900450	3900451	3	2015-09-09	15	2016-06-09	2017-05-09	16	1	0	0	0	2	2	2	1	2	2	2	2	#NULL!	2	1	0	0	0	39	2015-09-09	39	2016-06-09	39	2017-05-09	1	0	1	1	0	2	1	21/04/2015	4.6	13.6	24.6	Retainedtill24Mo	1	2	1	1	0	0
3901490	3901491	3	2015-08-03	17	2016-04-25	#NULL!	26	3	0	0	#NULL!	2	2	#NULL!	1	2	2	9	2	1	#NULL!	1	0	0	#NULL!	38	2015-08-03	39	2016-04-25	39	2017-07-01	1	1	1	0	0	2	1		#NULL!	#NULL!	#NULL!	AliveOnART	1	2	1	1	0	9
3901510	3901511	3	2015-07-22	5	#NULL!	#NULL!	33	6	0	#NULL!	#NULL!	2	2	#NULL!	1	2	9	9	2	#NULL!	#NULL!	1	0	#NULL!	#NULL!	39	2015-07-22	#NULL!	#NULL!	#NULL!	#NULL!	1	1	0	0	0	2	1	27/03/2015	3.8	#NULL!	#NULL!	AliveOnART	2	2	#NULL!	#NULL!	#NULL!	9
3901940	3901941	3	2015-07-15	12	2016-05-03	2017-04-26	31	4	0	0	0	2	2	2	1	2	2	2	2	#NULL!	2	1	0	0	0	39	2015-07-15	39	2016-05-03	39	2017-04-24	1	1	1	1	0	2	1	19/02/2015	4.9	14.5	26.2	Retainedtill24Mo	1	2	1	1	0	0
3902080	3902081	3	2015-07-10	13	2016-04-28	#NULL!	23	2	2	0	#NULL!	3	3	#NULL!	1	2	2	9	2	#NULL!	#NULL!	1	0	0	#NULL!	39	2015-07-10	39	2016-04-28	#NULL!	#NULL!	1	1	1	0	0	2	1	16/03/2015	3.8	13.4	#NULL!	AliveOnART	1	2	1	1	0	9
3902130	3902131	3	2015-07-24	6	2016-06-10	2017-05-23	32	4	0	0	0	2	2	2	1	2	2	2	2	#NULL!	2	1	0	0	0	39	2015-07-24	39	2016-06-10	#NULL!	#NULL!	1	1	1	1	0	2	1	15/04/2015	3.3	13.8	25.3	Retainedtill24Mo	1	2	1	1	0	0
3902330	3902331	3	2015-07-08	7	2016-07-08	2017-07-28	18	1	0	0	0	2	2	2	1	2	2	2	2	#NULL!	2	1	0	0	0	39	2015-07-08	39	2016-07-08	3626	2017-07-28	2	0	1	1	0	2	1	27/02/2015	4.4	16.4	29	Retainedtill24Mo	1	2	1	1	0	0
3904680	3904681	3	2015-08-17	9	#NULL!	#NULL!	28	1	0	#NULL!	#NULL!	2	2	#NULL!	1	2	9	9	2	#NULL!	#NULL!	1	0	#NULL!	#NULL!	39	2015-08-17	#NULL!	#NULL!	#NULL!	#NULL!	2	0	0	0	0	2	1	17/12/2014	8	#NULL!	#NULL!	AliveOnART	2	2	#NULL!	#NULL!	#NULL!	9
3904740	3904741	3	2015-08-17	12	#NULL!	#NULL!	20	1	0	#NULL!	#NULL!	2	2	#NULL!	1	2	9	9	2	1	#NULL!	1	0	#NULL!	#NULL!	28078	2015-08-17	#NULL!	#NULL!	#NULL!	#NULL!	1	0	0	0	0	2	1		#NULL!	#NULL!	#NULL!	AliveOnART	2	2	#NULL!	#NULL!	#NULL!	9
4300150	4300151	3	2015-07-31	4	2016-07-14	2017-07-12	33	4	0	1	0	2	2	2	1	2	2	2	2	#NULL!	2	1	1	0	1	39	2015-07-31	39	2016-07-14	39	2017-07-12	1	1	1	1	0	2	1	03/02/2015	5.9	17.4	29.3	Retainedtill24Mo	1	2	1	1	0	0
4300190	4300191	3	2015-07-31	7	2016-06-30	2017-07-11	17	1	0	0	0	2	2	2	1	2	2	2	2	#NULL!	2	1	0	2	0	39	2015-07-31	39	2016-07-01	38	2017-07-11	1	0	1	1	0	2	1	23/02/2015	5.3	16.3	28.6	Retainedtill24Mo	1	2	3	2	1	1
4300680	4300681	3	2015-07-13	15	2016-03-29	2017-03-29	24	1	0	0	0	2	2	2	1	2	2	2	2	#NULL!	2	1	0	0	0	39	2015-07-13	39	2016-06-01	39	2017-03-29	3	4	1	1	2	2	1	27/11/2014	7.5	18.1	28.1	Retainedtill24Mo	1	2	1	1	0	0
4300710	4300711	3	2015-07-15	16	2016-05-25	2017-03-29	35	3	0	0	0	3	3	3	1	2	2	2	2	#NULL!	3	1	0	0	0	39	2015-07-15	39	2016-05-25	39	2017-03-29	2	1	1	1	0	2	1	19/12/2014	6.9	17.2	27.3	Retainedtill24Mo	1	2	1	1	0	0
4300740	4300741	3	2015-07-16	6	2016-06-01	#NULL!	35	3	0	0	#NULL!	4	4	#NULL!	1	2	2	9	3	#NULL!	#NULL!	1	0	0	#NULL!	245	2015-07-16	39	2016-06-01	#NULL!	#NULL!	1	1	1	0	0	2	1	12/06/2015	1.1	11.6	#NULL!	AliveOnART	1	2	1	1	0	9
4300750	4300751	3	2015-07-16	8	2016-06-01	2017-06-07	21	2	0	0	0	3	3	3	1	2	2	2	2	#NULL!	3	1	0	2	0	39	2015-07-16	39	2016-06-01	39	2017-06-07	1	1	1	1	0	2	1	25/05/2015	1.7	12.2	24.4	Retainedtill24Mo	1	2	3	2	1	1
4300880	4300881	3	2015-07-21	6	#NULL!	#NULL!	32	3	1	#NULL!	#NULL!	3	3	#NULL!	1	2	9	9	2	#NULL!	#NULL!	1	1	#NULL!	#NULL!	1529	2015-07-21	#NULL!	#NULL!	#NULL!	#NULL!	2	1	0	0	0	2	1		#NULL!	#NULL!	#NULL!	AliveOnART	2	2	#NULL!	#NULL!	#NULL!	9
4300960	4300961	3	2015-08-06	6	2016-06-23	2017-07-05	41	7	0	0	0	2	2	2	1	2	2	2	2	#NULL!	2	1	0	0	1	39	2015-08-10	39	2016-06-23	39	2017-07-05	1	1	1	1	0	2	1		#NULL!	#NULL!	#NULL!	Retainedtill24Mo	1	2	1	1	0	0
4301330	4301331	3	2015-10-01	7	2016-09-01	2017-07-26	29	2	0	0	0	2	2	2	1	2	2	2	2	#NULL!	2	1	1	0	2	38	2015-10-01	39	2016-09-01	39	2017-07-26	2	1	1	1	0	2	1	02/06/2015	4	15	25.8	Retainedtill24Mo	1	2	1	1	0	1
4301560	4301561	3	2015-10-01	7	2016-08-23	2017-09-13	29	4	0	0	0	2	2	2	1	2	2	2	2	#NULL!	2	1	1	2	2	38	2015-10-01	39	2016-08-23	58	2017-09-13	1	1	1	1	0	2	1	15/05/2015	4.5	15.3	27.9	Retainedtill24Mo	1	2	3	2	1	2
4302100	4302101	3	2015-10-12	12	2016-07-27	2017-07-27	30	4	0	0	0	3	3	3	1	2	2	2	2	#NULL!	3	1	0	0	0	431	2015-10-12	39	2016-07-27	39	2017-07-27	0	4	1	1	2	2	1	07/04/2015	6.2	15.7	27.7	Retainedtill24Mo	1	2	1	1	0	0
4302210	4302211	3	2015-09-02	17	2016-05-12	2017-05-10	22	3	1	0	1	3	3	3	1	2	2	2	2	#NULL!	3	1	1	0	0	38	2015-09-02	39	2016-05-12	39	2017-05-10	1	6	1	1	2	2	1	02/01/2015	8	16.3	28.3	Retainedtill24Mo	1	2	1	1	0	0
4302320	4302321	3	2015-08-26	24	2016-04-29	2017-04-27	32	2	0	0	0	2	2	2	1	2	2	2	2	#NULL!	2	1	0	0	0	39	2015-08-26	39	2016-04-29	39	2017-04-27	1	1	1	1	0	2	1	09/10/2014	10.6	18.7	30.6	Retainedtill24Mo	1	2	1	1	0	0
4302730	4302731	3	2015-07-08	6	2016-08-15	2017-05-29	23	1	0	0	0	2	2	2	1	2	2	2	2	#NULL!	2	1	0	0	0	38	2015-07-08	39	2016-08-15	39	2017-05-29	2	0	1	1	0	2	1	25/02/2015	4.4	17.7	27.1	Retainedtill24Mo	1	2	1	1	0	0
4302860	4302861	3	2015-07-08	9	2016-05-11	2017-05-10	25	3	0	0	0	2	2	2	1	2	2	2	2	#NULL!	2	1	0	0	0	39	2015-07-08	39	2016-05-11	39	2017-05-10	1	1	1	1	0	2	1	09/12/2014	7	17.1	29	Retainedtill24Mo	1	2	1	1	0	0
4302870	4302871	3	2015-07-09	26	#NULL!	2017-01-11	35	6	0	#NULL!	0	2	2	2	1	2	9	2	2	#NULL!	2	1	0	#NULL!	0	39	2015-07-09	#NULL!	#NULL!	39	2017-01-11	1	1	0	1	0	2	1	27/10/2014	8.4	#NULL!	26.5	Retainedtill24Mo	#NULL!	2	#NULL!	#NULL!	#NULL!	0
4303090	4303091	3	2015-08-17	7	2016-06-30	2017-07-12	39	4	0	0	0	3	3	3	1	2	2	2	2	#NULL!	3	1	0	0	0	39	2015-08-17	39	2016-06-30	39	2017-07-12	2	1	1	1	0	2	1	25/02/2015	5.7	16.2	28.6	Retainedtill24Mo	1	2	1	1	0	0
4303380	4303381	3	2015-08-19	5	2016-07-27	2017-07-12	26	4	0	0	0	2	2	2	1	2	2	2	2	#NULL!	2	1	0	0	0	39	2015-08-19	39	2016-07-27	39	2017-07-12	0	4	1	1	2	2	1	04/11/2015	#NULL!	8.8	20.3	Retainedtill24Mo	1	2	1	1	0	0
4303530	4303531	3	2015-08-26	7	2016-07-11	2017-07-12	30	5	0	0	0	4	4	4	1	2	2	2	3	#NULL!	4	1	0	0	0	39	2015-08-26	39	2016-07-11	39	2017-07-12	0	1	1	1	0	2	1	22/08/2015	0.1	10.6	22.7	Retainedtill24Mo	1	2	1	1	0	0
4303610	4303611	3	2015-10-05	12	2016-08-10	2017-07-19	30	5	0	1	0	2	2	2	1	2	2	2	2	#NULL!	2	1	0	0	0	39	2015-10-05	39	2016-08-10	39	2017-07-19	1	1	1	1	0	2	1	13/02/2015	7.7	17.9	29.2	Retainedtill24Mo	1	2	1	1	0	0
4303630	4303631	3	2015-09-02	6	#NULL!	#NULL!	28	4	0	#NULL!	#NULL!	3	3	#NULL!	1	2	9	9	2	#NULL!	#NULL!	1	0	#NULL!	#NULL!	39	2015-09-02	#NULL!	#NULL!	#NULL!	#NULL!	1	1	0	0	0	2	1	03/11/2015	#NULL!	#NULL!	#NULL!	AliveOnART	2	2	#NULL!	#NULL!	#NULL!	9
4303830	4303831	3	2015-07-23	11	2016-05-11	2017-05-12	31	4	0	0	0	3	3	3	1	2	2	2	2	#NULL!	3	1	0	0	0	39	2015-07-23	39	2016-05-11	39	2017-05-12	2	4	1	1	2	2	1	10/04/2012	39.4	49	61.1	Retainedtill24Mo	1	2	1	1	0	0
4304810	4304811	3	2015-11-23	11	2016-09-21	2017-09-07	35	5	0	0	0	2	2	2	1	2	2	2	2	#NULL!	2	1	2	0	0	3519	2015-11-23	2450	2016-09-21	7562	2017-09-07	1	1	1	1	0	2	1	23/05/2014	18	27.9	39.5	Retainedtill24Mo	1	2	1	1	1	1
4603220	4603221	3	2015-07-16	13	2016-04-18	2017-05-01	30	2	0	0	0	4	4	4	1	2	2	2	3	#NULL!	4	1	0	0	0	38	2015-07-16	39	2016-04-18	39	2017-05-01	2	1	1	1	0	2	1	10/06/2015	1.2	10.3	22.7	Retainedtill24Mo	1	2	1	1	0	0
4603260	4603261	3	2015-07-16	11	2016-05-13	2017-05-04	33	5	0	0	0	2	2	2	1	2	2	2	2	#NULL!	2	1	0	0	0	39	2015-07-16	39	2016-05-13	39	2017-05-04	1	1	1	1	0	2	1	23/12/2014	6.8	16.7	28.4	Retainedtill24Mo	1	2	1	1	0	0
4603320	4603321	3	2015-07-17	21	2016-03-18	#NULL!	20	1	0	0	#NULL!	2	2	#NULL!	1	2	2	9	2	#NULL!	#NULL!	1	0	0	#NULL!	38	2015-07-17	39	2016-03-18	#NULL!	#NULL!	1	0	1	0	0	2	1	27/10/2014	8.7	16.7	#NULL!	AliveOnART	1	2	1	1	0	9
4603670	4603671	3	2015-10-29	11	2016-11-10	2017-10-12	39	4	0	0	0	2	2	2	1	2	2	2	2	1	2	1	0	0	0	39	2015-10-29	38	2016-11-10	39	2017-10-12	3	1	1	1	0	2	1		#NULL!	#NULL!	#NULL!	Retainedtill24Mo	1	2	1	1	0	0
4604180	4604181	3	2015-07-23	6	#NULL!	#NULL!	28	2	0	#NULL!	#NULL!	2	2	#NULL!	1	2	9	9	2	1	#NULL!	1	1	#NULL!	#NULL!	39	2015-07-23	#NULL!	#NULL!	#NULL!	#NULL!	3	4	0	0	2	2	1		#NULL!	#NULL!	#NULL!	AliveOnART	2	2	#NULL!	#NULL!	#NULL!	9
4604640	4604641	3	2015-08-20	6	2016-11-09	2017-07-20	31	3	0	0	0	2	2	2	1	2	2	2	2	#NULL!	2	1	0	0	0	39	2015-09-30	39	2016-11-09	39	2017-07-20	2	1	1	1	0	2	1	10/03/2015	6.7	20	28.3	Retainedtill24Mo	1	2	1	1	0	0
4604690	4604691	3	2015-09-04	6	2016-08-22	2017-07-24	22	3	0	0	0	2	2	#NULL!	1	2	1	1	2	#NULL!	#NULL!	2	0	#NULL!	#NULL!	39	2015-09-04	#NULL!	#NULL!	#NULL!	#NULL!	1	1	1	1	0	2	1	27/02/2015	6.2	17.8	28.9	Retainedtill24Mo	1	2	#NULL!	#NULL!	#NULL!	9
5200030	5200031	4	2016-03-22	10	2017-01-11	#NULL!	31	4	0	0	#NULL!	2	2	#NULL!	1	2	2	9	2	#NULL!	#NULL!	1	0	0	#NULL!	#NULL!	#NULL!	39	2016-03-22	#NULL!	#NULL!	1	4	1	0	2	2	1	27/08/2015	6.8	6.8	#NULL!	AliveOnART	1	2	1	1	0	9
5200050	5200051	4	2016-03-22	6	2017-02-09	#NULL!	25	2	0	0	#NULL!	2	2	#NULL!	1	2	2	9	2	#NULL!	#NULL!	1	0	0	#NULL!	#NULL!	#NULL!	36	2016-03-22	#NULL!	#NULL!	1	4	1	0	2	2	1	22/10/2015	5	5	#NULL!	AliveOnART	1	2	1	1	0	9
5200310	5200311	4	2015-06-11	20	2016-02-04	2017-01-23	29	3	0	0	0	2	2	2	1	2	2	2	2	#NULL!	2	1	0	2	0	39	2015-06-11	39	2016-02-04	#NULL!	#NULL!	1	4	1	1	2	2	1	05/12/2013	18.2	26	37.6	Retainedtill24Mo	1	2	3	2	1	1
5201110	5201111	4	2015-11-10	13	#NULL!	2017-11-14	23	3	0	#NULL!	#NULL!	2	2	#NULL!	1	2	1	1	2	#NULL!	#NULL!	2	0	#NULL!	#NULL!	39	2015-11-09	#NULL!	#NULL!	#NULL!	#NULL!	1	1	0	1	0	2	1	06/03/2015	8.1	#NULL!	32.3	Retainedtill24Mo	#NULL!	2	#NULL!	#NULL!	#NULL!	9
5201280	5201281	4	2016-03-11	10	2017-01-05	2018-01-04	22	1	0	0	0	2	2	2	1	2	2	2	2	#NULL!	2	1	1	0	1	39	2016-03-11	39	2017-01-05	39	2018-01-04	0	0	1	1	0	2	1	23/07/2015	7.6	17.4	29.4	Retainedtill24Mo	1	2	1	1	0	0
5201450	5201451	4	2016-03-15	6	2017-02-02	#NULL!	36	4	0	0	#NULL!	2	2	#NULL!	1	2	2	9	2	#NULL!	#NULL!	1	1	0	#NULL!	39	2016-03-15	39	2017-02-02	#NULL!	#NULL!	2	4	1	0	2	2	1	22/10/2015	4.8	15.3	#NULL!	AliveOnART	1	2	1	1	0	9
5201480	5201481	4	2015-10-19	6	#NULL!	#NULL!	18	1	0	#NULL!	#NULL!	2	2	#NULL!	1	2	9	9	2	1	#NULL!	#NULL!	0	#NULL!	#NULL!	22300	2015-10-19	#NULL!	#NULL!	#NULL!	#NULL!	1	0	0	0	0	2	1		#NULL!	#NULL!	#NULL!	TO	#NULL!	2	#NULL!	#NULL!	#NULL!	9
5201930	5201931	4	2016-02-11	20	2016-09-27	2017-09-28	28	3	0	0	0	2	2	2	1	2	2	2	2	#NULL!	2	1	0	0	0	39	2016-02-11	39	2016-09-27	39	2017-09-28	1	1	1	1	0	2	1	18/05/2015	8.8	16.3	28.3	Retainedtill24Mo	1	2	1	1	0	0
5201950	5201951	4	2016-02-11	14	2016-11-07	#NULL!	31	4	0	0	#NULL!	2	2	#NULL!	1	2	2	9	2	#NULL!	#NULL!	1	0	0	#NULL!	39	2016-02-11	39	2016-11-07	#NULL!	#NULL!	1	4	1	0	2	2	1	23/06/2014	19.6	28.5	#NULL!	AliveOnART	1	2	1	1	0	9
5202060	5202061	4	2015-08-06	6	2016-10-27	2017-06-30	34	4	0	0	0	2	2	2	1	2	2	2	2	#NULL!	2	1	0	2	0	#NULL!	#NULL!	39	2016-10-27	39	2017-06-30	1	1	1	1	0	2	1	05/03/2015	5	19.7	27.8	Retainedtill24Mo	1	2	3	2	1	1
5202700	5202701	4	2016-02-10	10	2017-05-23	#NULL!	23	1	0	0	#NULL!	2	2	#NULL!	1	2	2	9	2	#NULL!	#NULL!	1	0	0	#NULL!	39	2016-02-16	39	2017-05-23	#NULL!	#NULL!	1	0	1	0	0	2	1	08/06/2015	8.3	23.5	#NULL!	AliveOnART	1	2	1	1	0	9
5202720	5202721	4	2016-02-16	11	2016-12-14	2017-12-07	29	3	0	0	0	2	2	2	1	2	2	2	2	#NULL!	2	1	0	0	0	39	2016-02-16	39	2016-12-15	39	2017-12-07	2	6	1	1	2	2	1	25/06/2015	7.7	17.7	29.4	Retainedtill24Mo	1	2	1	1	0	0
5202800	5202801	4	2015-07-27	22	2016-04-21	2017-04-18	27	3	0	0	0	2	2	2	1	2	2	2	2	#NULL!	2	1	0	2	0	39	2015-07-27	39	2016-04-21	39	2017-04-18	1	1	1	1	0	2	1	29/09/2014	9.9	18.7	30.6	Retainedtill24Mo	1	2	3	2	1	1
5202830	5202831	4	2016-01-26	12	2017-04-13	#NULL!	29	3	0	0	#NULL!	2	2	#NULL!	1	2	2	9	2	#NULL!	#NULL!	1	0	0	#NULL!	1512	2016-01-26	19113	2017-04-13	13780	2017-11-27	2	1	1	0	0	2	1	06/10/2015	3.7	18.2	25.7	AliveOnART	1	2	1	1	0	9
5202930	5202931	4	2015-07-27	7	2016-06-10	#NULL!	23	2	0	0	#NULL!	2	2	#NULL!	1	2	2	9	2	#NULL!	#NULL!	1	0	0	#NULL!	38	2015-07-27	39	2016-06-10	#NULL!	#NULL!	1	1	1	0	0	2	1	19/03/2015	4.3	14.7	#NULL!	AliveOnART	1	2	1	1	0	9
5202940	5202941	4	2016-02-08	7	2017-01-05	2018-01-09	26	1	0	0	0	2	2	2	1	1	2	2	2	#NULL!	2	2	#NULL!	0	0	15855	2016-02-08	39	2017-01-05	495	2018-01-09	2	4	1	1	2	2	1	06/08/2015	6.1	17	29.1	Retainedtill24Mo	1	2	1	1	1	0
5203320	5203321	4	2015-08-27	6	2016-07-14	2017-07-17	32	4	0	0	0	2	2	2	1	2	2	2	2	#NULL!	2	1	0	0	0	39	2015-08-27	39	2016-07-14	39	2017-07-17	2	1	1	1	0	2	1	26/03/2015	5	15.6	27.7	Retainedtill24Mo	1	2	1	1	0	0
5203430	5203431	4	2016-02-01	7	#NULL!	#NULL!	22	1	0	#NULL!	#NULL!	2	2	#NULL!	1	2	9	9	2	1	#NULL!	1	0	#NULL!	#NULL!	54914	2016-02-02	#NULL!	#NULL!	#NULL!	#NULL!	2	0	0	0	0	2	1		#NULL!	#NULL!	#NULL!	AliveOnART	2	2	#NULL!	#NULL!	#NULL!	9
5203510	5203511	4	2015-08-18	7	2016-07-01	#NULL!	27	3	0	0	#NULL!	2	2	#NULL!	1	2	2	9	2	#NULL!	#NULL!	1	0	0	#NULL!	39	2015-08-18	39	2016-07-01	#NULL!	#NULL!	2	1	1	0	0	2	1	06/03/2015	5.4	15.8	#NULL!	AliveOnART	1	2	1	1	0	9
5203540	5203541	4	2016-02-02	14	2016-10-25	2017-10-26	32	3	0	0	0	2	2	2	1	2	2	2	2	#NULL!	2	1	2	0	1	39	2016-02-02	39	2016-10-25	39	2017-08-26	1	4	1	1	2	2	1	21/03/2011	58.4	67.1	77.2	Retainedtill24Mo	1	2	1	1	1	1
5203600	5203601	4	2016-02-02	6	2017-01-05	2017-12-21	26	2	0	0	0	2	2	2	1	2	2	2	2	#NULL!	2	1	0	0	0	39	2016-02-02	39	2017-01-05	39	2017-12-21	3	4	1	1	2	2	1	18/11/2013	26.5	37.6	49.1	Retainedtill24Mo	1	2	1	1	0	0
5203830	5203831	4	2016-03-14	7	2017-01-23	#NULL!	27	4	0	0	#NULL!	2	2	#NULL!	1	2	2	9	2	#NULL!	#NULL!	1	0	1	#NULL!	24180	2016-03-14	18008	2017-01-23	#NULL!	#NULL!	1	4	1	0	2	2	1	20/08/2015	6.8	17.1	#NULL!	AliveOnART	1	2	2	1	0	9
5203980	5203981	4	2016-03-14	7	2017-01-26	#NULL!	36	1	0	0	#NULL!	2	2	#NULL!	1	2	2	9	2	#NULL!	#NULL!	1	0	0	#NULL!	39	2016-03-14	39	2017-01-26	#NULL!	#NULL!	1	4	1	0	2	2	1	05/05/2014	22.3	32.7	#NULL!	AliveOnART	1	2	1	1	0	9
5204020	5204021	4	2016-03-08	6	2017-01-25	#NULL!	25	1	0	0	#NULL!	2	2	#NULL!	1	2	2	9	2	1	#NULL!	1	0	1	#NULL!	38	2016-03-08	39	2017-01-25	#NULL!	#NULL!	2	4	1	0	2	2	1		#NULL!	#NULL!	#NULL!	AliveOnART	1	2	2	1	0	9
5204080	5204081	4	2016-03-15	5	#NULL!	#NULL!	25	3	0	#NULL!	#NULL!	2	2	#NULL!	1	2	9	9	2	#NULL!	#NULL!	1	0	#NULL!	#NULL!	38	2016-03-15	#NULL!	#NULL!	#NULL!	#NULL!	1	4	0	0	2	2	1	19/11/2015	3.9	#NULL!	#NULL!	AliveOnART	2	2	#NULL!	#NULL!	#NULL!	9
5204140	5204141	4	2016-03-10	16	2016-11-21	2017-11-23	33	3	0	0	0	2	2	2	1	2	2	2	2	#NULL!	2	1	0	1	2	39	2016-03-10	36	2016-11-21	39	2017-11-23	1	4	1	1	2	2	1	20/08/2012	42.7	51	63.1	Retainedtill24Mo	1	2	2	1	0	1
5204160	5204161	4	2016-03-10	11	2017-01-05	2018-01-02	33	5	0	0	0	2	2	2	1	2	2	2	2	#NULL!	2	1	0	0	0	39	2016-03-10	39	2017-01-05	39	2018-01-02	1	4	1	1	2	2	1	28/07/2015	7.4	17.2	29.1	Retainedtill24Mo	1	2	1	1	0	0
5204320	5204321	4	2016-03-07	24	2016-09-23	2017-11-09	19	1	0	0	0	2	2	2	1	2	2	2	2	#NULL!	2	1	0	0	0	39	2016-03-07	39	2016-09-23	39	2017-11-09	1	4	1	1	2	2	1	20/07/2015	7.6	14.1	27.6	Retainedtill24Mo	1	2	1	1	0	0
5204550	5204551	4	2015-08-21	7	#NULL!	#NULL!	23	2	0	#NULL!	#NULL!	2	2	#NULL!	1	2	9	9	2	1	#NULL!	#NULL!	0	#NULL!	#NULL!	48	2015-08-21	#NULL!	#NULL!	#NULL!	#NULL!	1	1	0	0	0	2	1		#NULL!	#NULL!	#NULL!	TO	#NULL!	2	#NULL!	#NULL!	#NULL!	9
5204560	5204561	4	2016-03-08	6	2017-04-20	#NULL!	20	1	#NULL!	0	#NULL!	2	2	#NULL!	1	2	2	9	2	1	#NULL!	1	#NULL!	0	#NULL!	38	2016-03-08	#NULL!	#NULL!	38	2017-04-20	2	1	1	0	0	2	1		#NULL!	#NULL!	#NULL!	AliveOnART	1	2	#NULL!	#NULL!	#NULL!	9
5204600	5204601	4	2015-08-19	6	2016-08-16	2017-07-18	30	3	0	0	0	2	2	2	1	2	2	2	2	#NULL!	2	1	1	1	0	38	2015-08-19	39	2016-08-18	39	2017-07-18	1	1	1	1	0	2	1	06/04/2015	4.4	16.4	27.4	Retainedtill24Mo	1	2	2	1	0	0
5205500	5205501	4	2015-07-07	16	2016-05-12	2017-05-30	34	6	0	0	0	3	3	3	1	2	2	2	2	1	3	1	2	0	0	39	2015-07-07	39	2016-05-12	39	2017-05-30	1	1	1	1	0	2	1		#NULL!	#NULL!	#NULL!	Retainedtill24Mo	1	2	1	1	1	1
5205560	5205561	4	2015-09-14	6	2016-11-15	#NULL!	17	1	0	0	#NULL!	2	2	#NULL!	1	2	1	9	2	#NULL!	#NULL!	2	0	#NULL!	#NULL!	38	2015-09-14	2347	2016-11-15	#NULL!	#NULL!	2	0	1	0	0	2	1	26/06/2015	2.6	16.6	#NULL!	LTF from Study,	1	2	#NULL!	#NULL!	#NULL!	9
5205630	5205631	4	2016-03-01	6	#NULL!	#NULL!	38	4	0	#NULL!	#NULL!	2	2	#NULL!	1	2	9	9	2	1	#NULL!	1	2	#NULL!	#NULL!	38	2016-03-01	#NULL!	#NULL!	#NULL!	#NULL!	2	1	0	0	0	2	1		#NULL!	#NULL!	#NULL!	AliveOnART	2	2	#NULL!	#NULL!	#NULL!	9
5205670	5205671	4	2016-02-29	12	#NULL!	#NULL!	25	2	0	#NULL!	#NULL!	2	2	#NULL!	1	2	9	9	2	#NULL!	#NULL!	1	0	#NULL!	#NULL!	39	2016-02-29	#NULL!	#NULL!	#NULL!	#NULL!	2	4	0	0	2	2	1		#NULL!	#NULL!	#NULL!	AliveOnART	2	2	#NULL!	#NULL!	#NULL!	9
5205740	5205741	4	2015-09-03	15	2016-05-23	2017-05-23	39	6	0	0	0	2	2	2	1	2	2	2	2	#NULL!	2	1	0	0	0	53005	2015-09-03	23845	2016-05-23	305880	2017-05-23	1	1	1	1	0	2	1	13/03/2015	5.7	14.3	26.3	Retainedtill24Mo	1	2	1	1	0	0
5205820	5205821	4	2015-09-08	6	2016-08-15	#NULL!	33	3	0	0	#NULL!	2	2	#NULL!	1	2	2	9	2	1	#NULL!	1	0	0	#NULL!	38	2015-09-08	45530	2016-08-15	#NULL!	#NULL!	2	1	1	0	0	2	1		#NULL!	#NULL!	#NULL!	AliveOnART	1	2	1	1	0	9
5206270	5206271	4	2015-08-07	15	2016-04-28	2017-04-27	16	1	0	0	0	2	2	2	1	2	2	2	2	#NULL!	2	1	0	0	0	39	2015-08-07	39	2016-04-28	39	2017-04-27	2	4	1	1	2	2	1	13/11/2014	8.8	17.5	29.5	Retainedtill24Mo	1	2	1	1	0	0
5206340	5206341	4	2015-09-24	10	2016-07-15	2017-07-14	24	3	0	0	0	2	2	2	1	2	2	2	2	#NULL!	2	1	0	0	0	13074	2015-09-24	26377	2016-07-15	69812	2017-07-14	1	4	1	1	2	2	1	29/01/2015	7.8	17.5	29.5	Retainedtill24Mo	1	2	1	1	0	0
5206370	5206371	4	2015-09-25	11	2016-08-08	#NULL!	22	1	0	0	#NULL!	2	2	#NULL!	1	2	2	9	2	#NULL!	#NULL!	#NULL!	0	2	#NULL!	7017	2015-09-25	12260	2016-08-08	#NULL!	#NULL!	2	0	1	0	0	2	1	12/03/2015	6.4	16.9	#NULL!	TO	1	2	3	2	1	9
5206600	5206601	4	2015-09-29	6	2016-08-22	2017-08-17	26	2	0	0	0	2	2	2	1	2	2	2	2	#NULL!	2	1	0	0	0	39	2015-09-29	39	2016-08-22	39	2017-07-17	1	1	1	1	0	2	1	11/05/2015	4.6	15.4	26.2	Retainedtill24Mo	1	2	1	1	0	0
5206770	5206771	4	2016-02-25	6	2017-01-19	#NULL!	23	3	0	0	#NULL!	2	2	#NULL!	1	2	2	9	2	#NULL!	#NULL!	1	1	0	#NULL!	39	2016-02-25	39	2017-01-19	#NULL!	#NULL!	1	4	1	0	2	2	1	06/08/2012	42.6	53.4	#NULL!	AliveOnART	1	2	1	1	0	9
5206810	5206811	4	2016-02-29	7	#NULL!	#NULL!	25	1	0	#NULL!	#NULL!	2	2	#NULL!	1	2	9	9	2	1	#NULL!	1	0	#NULL!	#NULL!	39	2016-02-29	#NULL!	#NULL!	#NULL!	#NULL!	2	4	0	0	2	2	1		#NULL!	#NULL!	#NULL!	AliveOnART	2	2	#NULL!	#NULL!	#NULL!	9
5206870	5206871	4	2015-08-03	12	2016-05-12	2017-05-04	22	3	0	0	0	2	2	2	1	2	2	2	2	#NULL!	2	1	0	0	0	39	2015-08-03	39	2016-05-12	39	2017-05-04	1	4	1	1	2	2	1	18/12/2014	7.5	16.8	28.5	Retainedtill24Mo	1	2	1	1	0	0
5207140	5207141	4	2015-08-31	23	#NULL!	#NULL!	38	3	0	#NULL!	#NULL!	2	2	#NULL!	1	1	9	9	2	#NULL!	#NULL!	2	#NULL!	#NULL!	#NULL!	1199	2015-08-31	#NULL!	#NULL!	#NULL!	#NULL!	1	1	0	0	0	2	1		#NULL!	#NULL!	#NULL!	LTF from Study,	#NULL!	2	#NULL!	#NULL!	#NULL!	9
5207230	5207231	4	2015-07-02	24	2016-02-16	2017-02-02	30	3	0	0	0	2	2	2	1	2	2	2	2	#NULL!	2	1	0	0	0	39	2015-07-02	39	2017-02-02	#NULL!	#NULL!	0	1	1	1	0	2	1	11/11/2014	7.7	26.7	26.7	Retainedtill24Mo	1	2	1	1	0	0
5207760	5207761	4	2015-10-02	6	2016-08-19	#NULL!	20	1	0	0	#NULL!	2	2	#NULL!	1	2	2	9	2	#NULL!	#NULL!	1	0	0	#NULL!	39	2015-10-02	39	2016-08-19	#NULL!	#NULL!	2	0	1	0	0	2	1	09/04/2015	5.8	16.3	#NULL!	AliveOnART	1	2	1	1	0	9
5207920	5207921	4	2015-10-02	6	2016-08-22	2017-08-21	26	2	0	0	0	2	2	2	1	2	2	2	2	#NULL!	2	1	1	0	0	39	2015-10-02	39	2016-08-22	39	2017-08-21	2	1	1	1	0	2	1	17/07/2015	2.5	13.2	25.1	Retainedtill24Mo	1	2	1	1	0	0
5207940	5207941	4	2015-10-01	6	#NULL!	#NULL!	30	1	0	#NULL!	#NULL!	2	2	#NULL!	1	2	9	9	2	#NULL!	#NULL!	1	0	#NULL!	#NULL!	19480	2015-10-01	#NULL!	#NULL!	#NULL!	#NULL!	2	0	0	0	0	2	1	26/03/2015	6.2	#NULL!	#NULL!	AliveOnART	2	2	#NULL!	#NULL!	#NULL!	9
5208120	5208121	4	2015-10-08	6	#NULL!	#NULL!	17	2	0	#NULL!	#NULL!	2	2	#NULL!	1	2	9	9	2	#NULL!	#NULL!	1	0	#NULL!	#NULL!	39	2015-10-08	#NULL!	#NULL!	#NULL!	#NULL!	1	1	0	0	0	2	1	28/05/2015	4.3	#NULL!	#NULL!	AliveOnART	2	2	#NULL!	#NULL!	#NULL!	9
5208280	5208281	4	2016-01-25	6	2016-12-15	2017-12-14	20	3	0	0	0	2	2	2	1	2	2	2	2	#NULL!	2	1	0	0	#NULL!	39	2016-01-25	39	2016-12-15	39	2017-12-14	1	1	1	1	0	2	1	05/08/2013	29.7	40.3	52.3	Retainedtill24Mo	1	2	1	1	0	0
5208360	5208361	4	2015-06-30	6	2016-07-21	2017-08-17	27	3	0	0	0	4	4	4	1	2	2	2	3	#NULL!	4	1	0	0	0	461	2015-06-30	39	2016-07-21	39	2017-08-17	2	1	1	1	0	2	1	29/05/2015	1	13.7	26.6	Retainedtill24Mo	1	2	1	1	0	0
5208380	5208381	4	2016-01-25	16	#NULL!	#NULL!	29	2	0	#NULL!	#NULL!	2	2	#NULL!	1	2	9	9	2	#NULL!	#NULL!	1	0	#NULL!	#NULL!	1620	2016-01-25	#NULL!	#NULL!	#NULL!	#NULL!	1	1	0	0	0	2	1	07/10/2015	3.6	#NULL!	#NULL!	AliveOnART	2	2	#NULL!	#NULL!	#NULL!	9
5208440	5208441	4	2015-07-02	22	2016-02-08	2017-01-30	35	4	0	0	0	2	2	2	1	2	2	2	2	#NULL!	2	1	#NULL!	0	0	8374	2015-07-02	7925	2016-04-05	#NULL!	#NULL!	2	1	1	1	0	2	1	05/09/2014	9.9	19	28.8	Retainedtill24Mo	1	2	1	1	1	0
5208480	5208481	4	2016-01-28	15	#NULL!	#NULL!	25	2	0	#NULL!	#NULL!	2	2	#NULL!	1	2	9	9	2	#NULL!	#NULL!	#NULL!	0	#NULL!	#NULL!	38	2016-01-28	#NULL!	#NULL!	#NULL!	#NULL!	1	1	0	0	0	2	1	28/09/2015	4	#NULL!	#NULL!	TO	#NULL!	2	#NULL!	#NULL!	#NULL!	9
5208500	5208501	4	2016-01-28	6	2017-01-10	2017-12-19	31	3	0	0	0	2	2	2	1	2	2	2	2	#NULL!	2	1	0	0	0	39	2016-01-28	39	2017-01-10	39	2017-12-19	1	1	1	1	0	2	1	22/10/2015	3.2	14.6	25.9	Retainedtill24Mo	1	2	1	1	0	0
5208510	5208511	4	2016-01-21	6	2017-01-26	#NULL!	29	4	0	0	#NULL!	2	2	#NULL!	1	1	2	9	2	#NULL!	#NULL!	2	2	0	#NULL!	11731	2016-01-21	39	2017-01-27	#NULL!	#NULL!	0	1	1	0	0	2	1	23/02/2016	#NULL!	11.1	#NULL!	LTF	1	2	1	1	1	9
5208640	5208641	4	2015-07-02	7	2016-05-26	2017-05-23	33	4	0	0	0	2	2	2	1	2	2	2	2	#NULL!	2	1	0	0	0	39	2015-07-02	39	2016-05-26	39	2017-05-23	2	1	1	1	0	2	1	29/01/2015	5.1	15.9	27.8	Retainedtill24Mo	1	2	1	1	0	0
5208790	5208791	4	2015-06-18	23	2016-03-31	2017-01-05	25	2	0	0	0	2	2	2	1	2	2	2	2	#NULL!	2	1	0	0	0	39	2015-06-18	39	2016-03-31	#NULL!	#NULL!	2	1	1	1	0	2	1	11/07/2014	11.2	20.7	29.8	Retainedtill24Mo	1	2	1	1	0	0
5208960	5208961	4	2015-06-22	15	2016-04-28	2017-03-09	38	3	0	0	0	2	2	2	1	2	2	2	2	#NULL!	2	1	0	0	0	220	2015-06-22	111340	2016-04-28	18592	2017-03-09	2	1	1	1	0	2	1	09/01/2015	5.4	15.6	26	Retainedtill24Mo	1	2	1	1	0	0
5209010	5209011	4	2015-09-14	6	#NULL!	#NULL!	37	5	0	#NULL!	#NULL!	2	2	#NULL!	1	2	9	9	2	#NULL!	#NULL!	1	0	#NULL!	#NULL!	39	2015-09-14	#NULL!	#NULL!	#NULL!	#NULL!	1	1	0	0	0	2	1	28/05/2015	3.5	#NULL!	#NULL!	AliveOnART	2	2	#NULL!	#NULL!	#NULL!	9
5209160	5209161	4	2015-06-15	11	2016-03-31	2017-03-30	22	1	0	0	0	2	2	2	1	2	2	2	2	#NULL!	2	1	0	0	0	39	2015-06-15	39	2016-03-31	39	2017-03-30	1	4	1	1	2	2	1	25/09/2014	8.7	18.2	30.2	Retainedtill24Mo	1	2	1	1	0	0
5209170	5209171	4	2015-09-14	6	2016-08-04	2017-08-03	18	1	0	0	0	2	2	2	1	2	2	2	2	#NULL!	2	1	0	0	0	39	2015-09-14	39	2016-08-04	39	2017-08-03	1	0	1	1	0	2	1	09/04/2015	5.2	15.8	27.8	Retainedtill24Mo	1	2	1	1	0	0
5209380	5209381	4	2016-01-12	8	#NULL!	#NULL!	33	4	0	#NULL!	#NULL!	2	2	#NULL!	1	2	9	9	2	#NULL!	#NULL!	1	0	#NULL!	#NULL!	3084	2016-01-12	#NULL!	#NULL!	#NULL!	#NULL!	1	1	0	0	0	2	1	10/09/2015	4.1	#NULL!	#NULL!	AliveOnART	2	2	#NULL!	#NULL!	#NULL!	9
5209490	5209491	4	2015-09-07	6	2016-07-25	2017-09-04	24	1	0	0	0	2	2	2	1	2	2	2	2	#NULL!	2	1	0	0	0	39	2015-08-07	39	2016-07-25	39	2017-09-04	2	0	1	1	0	2	1	06/03/2015	5	16.6	29.9	Retainedtill24Mo	1	2	1	1	0	0
5209510	5209511	4	2016-01-11	6	2016-11-28	#NULL!	19	1	0	0	#NULL!	2	2	#NULL!	1	2	2	9	2	#NULL!	#NULL!	1	0	0	#NULL!	39	2016-01-11	39	2016-11-28	39	2017-11-30	2	4	1	0	2	2	1	08/08/2013	29.1	39.7	51.7	AliveOnART	1	2	1	1	0	9
5209580	5209581	4	2016-01-18	15	2018-10-18	2017-11-13	32	2	0	0	0	2	2	2	1	2	2	2	2	1	2	1	0	0	0	207412	2016-01-18	56406	2016-10-18	214389	2017-11-13	3	6	1	1	2	2	1	02/02/2008	95.5	104.5	117.4	Retainedtill24Mo	1	2	1	1	0	0
5209640	5209641	4	2015-07-14	7	#NULL!	#NULL!	20	2	0	#NULL!	#NULL!	2	2	#NULL!	1	2	9	9	2	#NULL!	#NULL!	1	0	#NULL!	#NULL!	39	2015-07-14	#NULL!	#NULL!	#NULL!	#NULL!	1	1	0	0	0	2	1	29/01/2015	5.5	#NULL!	#NULL!	AliveOnART	2	2	#NULL!	#NULL!	#NULL!	9
5209660	5209661	4	2016-01-11	7	2016-11-28	#NULL!	32	2	0	0	#NULL!	2	2	#NULL!	1	2	2	9	2	#NULL!	#NULL!	1	2	0	#NULL!	39	2016-01-11	38	2016-11-28	#NULL!	#NULL!	2	1	1	0	0	2	1	06/03/2015	10.2	20.7	#NULL!	AliveOnART	1	2	1	1	1	9
5209750	5209751	4	2015-07-15	7	2016-09-29	2017-06-01	19	1	0	0	0	2	2	2	1	2	1	2	2	1	2	2	0	#NULL!	0	45429	2015-07-15	31504	2016-09-29	39	2017-06-01	1	4	1	1	2	2	1	29/09/2016	#NULL!	0	8.1	Retainedtill24Mo	1	2	#NULL!	#NULL!	1	0
5210120	5210121	4	2015-10-27	6	#NULL!	#NULL!	24	2	0	#NULL!	#NULL!	2	2	#NULL!	1	2	9	9	2	1	#NULL!	1	0	#NULL!	#NULL!	106	2015-10-27	#NULL!	#NULL!	#NULL!	#NULL!	1	1	0	0	0	2	1		#NULL!	#NULL!	#NULL!	AliveOnART	2	2	#NULL!	#NULL!	#NULL!	9
5210160	5210161	4	2015-11-13	6	2016-10-06	2017-10-05	18	1	0	0	0	2	2	2	1	2	2	2	2	#NULL!	2	1	0	0	2	39	2015-11-13	39	2016-10-06	39	2017-10-05	2	0	1	1	0	2	1	29/09/2015	1.5	12.2	24.2	Retainedtill24Mo	1	2	1	1	0	1
5210310	5210311	4	2015-11-20	7	2016-10-27	#NULL!	24	1	0	0	#NULL!	2	2	#NULL!	1	2	2	9	2	1	#NULL!	1	1	0	#NULL!	39	2015-11-20	#NULL!	#NULL!	#NULL!	#NULL!	2	0	1	0	0	2	1	20/07/2005	124	135.2	#NULL!	AliveOnART	1	2	#NULL!	#NULL!	0	9
5210680	5210681	4	2015-08-25	10	2016-06-20	2017-06-19	22	2	0	0	0	2	2	2	1	2	2	2	2	#NULL!	2	1	0	0	0	39	2015-08-25	39	2016-06-20	39	2017-06-19	1	1	1	1	0	2	1	26/03/2015	5	14.8	26.8	Retainedtill24Mo	1	2	1	1	0	0
5210740	5210741	4	2015-07-21	7	#NULL!	#NULL!	25	3	0	#NULL!	#NULL!	2	2	#NULL!	1	2	9	9	2	#NULL!	#NULL!	1	0	#NULL!	#NULL!	95242	2015-07-21	#NULL!	#NULL!	#NULL!	#NULL!	1	1	0	0	0	2	1		#NULL!	#NULL!	#NULL!	AliveOnART	2	2	#NULL!	#NULL!	#NULL!	9
5210810	5210811	4	2015-07-23	6	2016-06-10	2017-06-27	35	1	0	0	0	2	2	2	1	2	2	2	2	#NULL!	2	1	0	0	0	39	2015-07-23	39	2016-06-10	#NULL!	#NULL!	2	0	1	1	0	2	1	02/04/2015	3.7	14.3	26.8	Retainedtill24Mo	1	2	1	1	0	0
5400690	5400691	4	2016-02-01	7	2017-01-30	#NULL!	29	4	0	0	#NULL!	3	3	#NULL!	1	2	2	9	2	#NULL!	#NULL!	1	0	0	#NULL!	38	2016-02-01	39	2017-01-30	39	2017-11-27	1	1	1	0	0	2	1	02/10/2015	4	15.9	25.8	AliveOnART	1	2	1	1	0	9
5400780	5400781	4	2016-02-01	14	2016-11-08	2017-09-28	38	6	0	0	0	2	2	2	1	2	2	2	2	#NULL!	2	1	0	0	0	39	2016-02-01	39	2016-11-08	39	2017-09-28	2	1	1	1	0	2	1	06/04/2013	33.8	43.1	53.7	Retainedtill24Mo	1	2	1	1	0	0
5400820	5400821	4	2016-02-01	6	#NULL!	#NULL!	27	2	0	#NULL!	#NULL!	2	2	#NULL!	1	2	9	9	2	#NULL!	#NULL!	1	0	#NULL!	#NULL!	39	2016-02-01	#NULL!	#NULL!	#NULL!	#NULL!	1	1	0	0	0	2	1	11/09/2015	4.7	#NULL!	#NULL!	AliveOnART	2	2	#NULL!	#NULL!	#NULL!	9
5401150	5401151	4	2016-02-01	6	2017-02-22	#NULL!	24	1	0	0	#NULL!	2	2	#NULL!	1	2	2	9	2	#NULL!	#NULL!	1	0	0	#NULL!	39	2016-02-01	39	2017-02-22	#NULL!	#NULL!	2	1	1	0	0	2	1	03/07/2015	6.9	19.6	#NULL!	AliveOnART	1	2	1	1	0	9
5401880	5401881	4	2016-01-19	7	2016-12-12	2017-10-23	27	2	0	0	0	2	2	2	1	2	2	2	2	#NULL!	2	1	2	0	2	39	2016-01-19	39	2016-12-12	39	2017-11-01	1	4	1	1	2	2	1	21/08/2015	4.9	15.7	26.3	Retainedtill24Mo	1	2	1	1	1	2
5401930	5401931	4	2016-01-19	17	#NULL!	#NULL!	22	1	0	#NULL!	#NULL!	2	2	#NULL!	1	2	9	9	2	1	#NULL!	1	0	#NULL!	#NULL!	38	2016-01-19	#NULL!	#NULL!	#NULL!	#NULL!	1	4	0	0	2	2	1		#NULL!	#NULL!	#NULL!	AliveOnART	2	2	#NULL!	#NULL!	#NULL!	9
5401940	5401941	4	2016-01-18	7	#NULL!	#NULL!	34	3	0	#NULL!	#NULL!	3	3	#NULL!	1	2	9	9	2	1	#NULL!	1	1	#NULL!	#NULL!	38	2016-01-18	#NULL!	#NULL!	#NULL!	#NULL!	1	1	0	0	0	2	1		#NULL!	#NULL!	#NULL!	AliveOnART	2	2	#NULL!	#NULL!	#NULL!	9
5402100	5402101	4	2015-11-09	6	2016-09-26	2017-09-26	33	3	0	0	0	2	2	2	1	2	2	2	2	#NULL!	2	1	2	2	0	39	2015-11-09	39	2016-09-26	39	2017-09-26	1	1	1	1	0	2	1	14/04/2015	6.8	17.4	29.4	Retainedtill24Mo	1	2	3	2	2	2
5402140	5402141	4	2015-11-09	12	2016-09-12	2017-09-18	21	2	0	0	0	3	3	3	1	2	2	2	2	#NULL!	3	1	2	0	0	39	2015-11-09	39	2016-09-12	39	2017-09-18	1	1	1	1	0	2	1	20/03/2015	7.6	17.7	29.9	Retainedtill24Mo	1	2	1	1	1	1
5403210	5403211	4	2015-08-24	6	2016-07-05	2017-07-24	34	2	0	0	0	2	2	2	1	2	2	2	2	#NULL!	2	1	0	0	0	39	2015-08-24	39	2016-07-11	39	2017-07-24	2	1	1	1	0	2	1	13/03/2015	5.4	15.9	28.4	Retainedtill24Mo	1	2	1	1	0	0
5403660	5403661	4	2016-02-23	18	#NULL!	#NULL!	24	3	0	#NULL!	#NULL!	2	2	#NULL!	1	2	9	9	2	#NULL!	#NULL!	1	0	#NULL!	#NULL!	4521	2016-02-23	#NULL!	#NULL!	#NULL!	#NULL!	2	1	0	0	0	2	1	17/04/2012	46.2	#NULL!	#NULL!	AliveOnART	2	2	#NULL!	#NULL!	#NULL!	9
5403770	5403771	4	2016-02-23	9	2017-03-22	2017-10-03	22	3	0	0	0	3	3	3	1	2	2	2	2	1	3	1	2	2	0	38	2016-02-23	39	2017-03-22	39	2017-10-03	1	4	1	1	2	2	1		#NULL!	#NULL!	#NULL!	Retainedtill24Mo	1	2	3	2	2	2
5404090	5404091	4	2015-09-09	7	#NULL!	#NULL!	27	3	0	#NULL!	#NULL!	3	3	#NULL!	1	2	9	9	2	#NULL!	#NULL!	1	0	#NULL!	#NULL!	44	2015-09-09	#NULL!	#NULL!	#NULL!	#NULL!	1	1	0	0	0	2	1	26/05/2015	3.4	#NULL!	#NULL!	Died	#NULL!	2	#NULL!	#NULL!	#NULL!	9
5404160	5404161	4	2016-03-08	10	#NULL!	#NULL!	24	1	0	#NULL!	#NULL!	2	2	#NULL!	1	2	9	9	2	1	#NULL!	1	0	#NULL!	#NULL!	242916	2016-03-08	#NULL!	#NULL!	#NULL!	#NULL!	1	1	0	0	0	2	1		#NULL!	#NULL!	#NULL!	AliveOnART	2	2	#NULL!	#NULL!	#NULL!	9
5404830	5404831	4	2015-07-28	16	#NULL!	#NULL!	34	4	0	#NULL!	#NULL!	2	2	#NULL!	1	2	9	9	2	1	#NULL!	1	0	#NULL!	#NULL!	39	2015-07-28	#NULL!	#NULL!	#NULL!	#NULL!	1	1	0	0	0	2	1		#NULL!	#NULL!	#NULL!	AliveOnART	2	2	#NULL!	#NULL!	#NULL!	9
5405340	5405341	4	2015-06-11	6	2016-05-05	2017-05-13	22	1	0	0	0	2	2	2	1	2	2	2	2	#NULL!	2	1	0	0	1	#NULL!	#NULL!	39	2016-05-05	38	2017-05-18	2	4	1	1	2	2	1	05/12/2014	6.2	17	29.4	Retainedtill24Mo	1	2	1	1	0	0
5405480	5405481	4	2015-09-14	7	2016-08-15	2017-07-31	29	3	0	0	0	2	2	2	1	2	2	2	2	#NULL!	2	1	0	0	0	39	2015-09-14	39	2016-08-15	39	2017-07-31	2	1	1	1	0	2	1	20/03/2015	5.8	16.8	28.4	Retainedtill24Mo	1	2	1	1	0	0
5405660	5405661	4	2015-08-19	6	#NULL!	#NULL!	32	3	0	#NULL!	#NULL!	2	2	#NULL!	1	2	9	9	2	#NULL!	#NULL!	1	2	#NULL!	#NULL!	101	2015-08-19	#NULL!	#NULL!	#NULL!	#NULL!	1	1	0	0	0	2	1	14/04/2015	4.2	#NULL!	#NULL!	AliveOnART	2	2	#NULL!	#NULL!	#NULL!	9
5407370	5407371	4	2015-11-13	6	2016-11-07	#NULL!	29	3	0	0	#NULL!	2	2	#NULL!	1	2	2	9	2	#NULL!	#NULL!	1	0	0	#NULL!	39	2015-11-13	39	2016-11-07	#NULL!	#NULL!	2	1	1	0	0	2	1	03/07/2015	4.3	16.1	#NULL!	AliveOnART	1	2	1	1	0	9
5407380	5407381	4	2015-11-16	7	#NULL!	#NULL!	21	2	0	#NULL!	#NULL!	2	2	#NULL!	1	2	9	9	2	#NULL!	#NULL!	1	0	#NULL!	#NULL!	2450	2015-11-16	#NULL!	#NULL!	#NULL!	#NULL!	1	1	0	0	0	2	1	21/08/2015	2.8	#NULL!	#NULL!	AliveOnART	2	2	#NULL!	#NULL!	#NULL!	9
5408280	5408281	4	2016-02-11	6	#NULL!	#NULL!	26	2	0	#NULL!	#NULL!	3	3	#NULL!	1	2	9	9	2	#NULL!	#NULL!	1	0	#NULL!	#NULL!	39	2016-02-11	#NULL!	#NULL!	#NULL!	#NULL!	2	1	0	0	0	2	1	21/08/2015	5.7	#NULL!	#NULL!	AliveOnART	2	2	#NULL!	#NULL!	#NULL!	9
5408510	5408511	4	2016-02-09	5	2017-02-13	#NULL!	37	3	0	0	#NULL!	3	3	#NULL!	1	2	2	9	2	#NULL!	#NULL!	1	0	0	#NULL!	39	2016-02-09	39	2017-02-13	#NULL!	#NULL!	2	1	1	0	0	2	1	02/10/2015	4.2	16.4	#NULL!	AliveOnART	1	2	1	1	0	9
5408870	5408871	4	2015-06-15	11	#NULL!	#NULL!	23	3	0	#NULL!	#NULL!	2	2	#NULL!	1	2	9	9	2	#NULL!	#NULL!	1	2	#NULL!	#NULL!	39	2015-06-16	#NULL!	#NULL!	#NULL!	#NULL!	2	0	0	0	0	2	1	12/12/2014	6.1	#NULL!	#NULL!	AliveOnART	2	2	#NULL!	#NULL!	#NULL!	9
5408910	5408911	4	2016-03-22	7	#NULL!	#NULL!	22	2	0	#NULL!	#NULL!	4	4	#NULL!	1	2	9	9	3	1	#NULL!	1	0	#NULL!	#NULL!	36	2016-03-22	#NULL!	#NULL!	#NULL!	#NULL!	2	4	0	0	2	2	1		#NULL!	#NULL!	#NULL!	AliveOnART	2	2	#NULL!	#NULL!	#NULL!	9
5408920	5408921	4	2016-03-22	6	2017-02-20	#NULL!	34	7	0	0	#NULL!	3	3	#NULL!	1	2	2	9	2	#NULL!	#NULL!	1	1	#NULL!	#NULL!	39	2016-03-22	39	2017-02-20	#NULL!	#NULL!	1	1	1	0	0	2	1	20/11/2015	4.1	15	#NULL!	AliveOnART	1	2	#NULL!	#NULL!	#NULL!	9
5409480	5409481	4	2016-01-25	12	2016-12-19	#NULL!	21	1	0	0	#NULL!	2	2	#NULL!	1	2	2	9	2	#NULL!	#NULL!	1	0	0	#NULL!	39	2016-01-25	39	2016-12-19	39	2017-11-06	1	0	1	0	0	2	1	28/08/2015	4.9	15.7	26.3	AliveOnART	1	2	1	1	0	9
5409620	5409621	4	2015-09-24	7	#NULL!	#NULL!	23	2	0	#NULL!	#NULL!	3	3	#NULL!	1	2	9	9	2	#NULL!	#NULL!	1	0	#NULL!	#NULL!	892	2015-09-24	#NULL!	#NULL!	#NULL!	#NULL!	2	1	0	0	0	2	1	24/09/2015	0	#NULL!	#NULL!	AliveOnART	2	2	#NULL!	#NULL!	#NULL!	9
5409640	5409641	4	2015-09-23	11	2016-07-29	2017-07-12	39	3	1	0	0	2	2	2	1	2	2	2	2	#NULL!	2	1	1	0	0	39	2015-09-24	39	2016-08-05	32743	2017-07-12	2	1	1	1	0	2	1	10/04/2015	5.5	15.8	27.1	Retainedtill24Mo	1	2	1	1	0	0
5409660	5409661	4	2015-09-23	15	2016-08-29	#NULL!	32	2	0	0	#NULL!	2	2	#NULL!	1	2	2	9	2	#NULL!	#NULL!	1	0	0	#NULL!	39	2015-09-24	39	2016-08-29	#NULL!	#NULL!	1	1	1	0	0	2	1	03/03/2015	6.7	17.9	#NULL!	AliveOnART	1	2	1	1	0	9
5409880	5409881	4	2016-01-25	15	2016-10-10	#NULL!	22	2	0	0	#NULL!	2	2	#NULL!	1	2	2	9	2	#NULL!	#NULL!	1	0	0	#NULL!	39	2016-01-25	39	2016-10-10	39	2017-10-02	2	1	1	0	0	2	1	05/06/2015	7.7	16.2	27.9	AliveOnART	1	2	1	1	0	9
5409920	5409921	4	2015-07-17	11	#NULL!	#NULL!	28	3	0	#NULL!	#NULL!	2	2	#NULL!	1	2	9	9	2	#NULL!	#NULL!	1	0	#NULL!	#NULL!	39	2015-07-17	#NULL!	#NULL!	#NULL!	#NULL!	2	1	0	0	0	2	1	01/01/2010	66.5	#NULL!	#NULL!	AliveOnART	2	2	#NULL!	#NULL!	#NULL!	9
5410790	5410791	4	2015-09-23	23	2016-05-05	#NULL!	34	2	0	0	#NULL!	2	2	#NULL!	1	2	2	9	2	#NULL!	#NULL!	1	0	0	#NULL!	39	2015-09-24	39	2016-05-05	#NULL!	#NULL!	2	1	1	0	0	2	1	31/10/2014	10.8	18.2	#NULL!	AliveOnART	1	2	1	1	0	9
5410910	5410911	4	2016-01-28	7	2017-01-17	2017-12-18	37	6	1	0	0	2	2	2	1	2	2	2	2	1	2	1	0	0	0	39	2016-01-28	39	2017-01-17	39	2017-12-18	1	1	1	1	0	2	1		#NULL!	#NULL!	#NULL!	Retainedtill24Mo	1	2	1	1	0	0
5500080	5500081	4	2015-09-02	6	2016-09-06	2017-07-05	29	4	0	0	0	2	2	2	1	2	2	2	2	#NULL!	2	1	0	0	0	39	2015-09-02	38	2016-09-07	39	2017-07-05	2	1	1	1	0	2	1	23/03/2015	5.3	17.5	27.4	Retainedtill24Mo	1	2	1	1	0	0
5502870	5502871	4	2016-02-03	8	2017-01-10	2018-01-10	21	2	0	0	0	2	2	2	1	2	2	2	2	#NULL!	2	1	0	0	0	39	2016-02-03	36	2017-01-10	914	2018-01-10	2	1	1	1	0	2	1	03/08/2015	6	17.2	29.2	Retainedtill24Mo	1	2	1	1	0	0
5503090	5503091	4	2015-11-17	7	2016-10-26	2017-07-12	27	3	0	0	0	3	3	3	1	2	2	2	2	#NULL!	3	1	0	0	2	#NULL!	#NULL!	#NULL!	#NULL!	39	2017-07-12	1	1	1	1	0	2	1	09/07/2015	4.3	15.6	24.1	Retainedtill24Mo	1	2	#NULL!	#NULL!	0	1
5503170	5503171	4	2015-11-25	16	#NULL!	#NULL!	21	1	0	#NULL!	#NULL!	2	2	#NULL!	1	2	9	9	2	#NULL!	#NULL!	1	0	#NULL!	#NULL!	39	2015-11-25	#NULL!	#NULL!	#NULL!	#NULL!	1	0	0	0	0	2	1	31/03/2015	7.8	#NULL!	#NULL!	AliveOnART	2	2	#NULL!	#NULL!	#NULL!	9
5503510	5503511	4	2015-08-24	5	#NULL!	#NULL!	21	2	0	#NULL!	#NULL!	2	2	#NULL!	1	2	9	9	2	#NULL!	#NULL!	1	0	#NULL!	#NULL!	292	2015-08-24	#NULL!	#NULL!	#NULL!	#NULL!	0	2	0	0	1	2	1	02/06/2015	2.7	#NULL!	#NULL!	AliveOnART	2	2	#NULL!	#NULL!	#NULL!	9
5503530	5503531	4	2015-09-23	6	2016-08-10	2017-08-16	31	3	0	0	0	2	2	2	1	2	2	2	2	#NULL!	2	1	0	0	0	68	2015-09-23	39	2016-08-10	39	2017-08-16	1	1	1	1	0	2	1	25/08/2015	0.9	11.5	23.7	Retainedtill24Mo	1	2	1	1	0	0
5503760	5503761	4	2015-11-05	7	2017-01-04	2017-09-11	25	2	0	0	0	2	2	2	1	2	2	2	2	#NULL!	2	1	0	0	2	39	2015-11-05	39	2017-01-04	39	2017-09-11	1	1	1	1	0	2	1	30/06/2015	4.2	18.1	26.4	Retainedtill24Mo	1	2	1	1	0	1
5503780	5503781	4	2016-04-14	21	2016-11-23	2017-07-18	24	2	0	0	0	3	3	3	1	2	2	2	2	#NULL!	3	1	0	0	0	39	2016-04-13	39	2016-11-23	39	2017-07-18	2	1	1	1	0	2	1	19/11/2015	4.8	12.1	20	Retainedtill24Mo	1	2	1	1	0	0
5503910	5503911	4	2015-09-22	7	#NULL!	#NULL!	24	3	0	#NULL!	#NULL!	2	2	#NULL!	1	2	9	9	2	#NULL!	#NULL!	1	0	#NULL!	#NULL!	1584	2015-09-22	#NULL!	#NULL!	#NULL!	#NULL!	1	1	0	0	0	2	1		#NULL!	#NULL!	#NULL!	AliveOnART	2	2	#NULL!	#NULL!	#NULL!	9
5503970	5503971	4	2016-02-08	7	2017-01-10	2017-12-13	32	3	0	0	0	2	2	2	1	2	2	2	2	#NULL!	2	1	0	0	0	39	2016-02-08	39	2017-01-10	39	2017-12-13	2	1	1	1	0	2	1	16/09/2015	4.7	15.8	26.9	Retainedtill24Mo	1	2	1	1	0	0
5503980	5503981	4	2016-02-26	6	2017-01-18	#NULL!	21	3	0	0	#NULL!	2	2	#NULL!	1	2	2	9	2	#NULL!	#NULL!	1	0	0	#NULL!	38	2016-02-26	39	2017-01-20	#NULL!	#NULL!	2	1	1	0	0	2	1	26/10/2011	52	62.8	#NULL!	AliveOnART	1	2	1	1	0	9
5504150	5504151	4	2016-02-26	7	#NULL!	#NULL!	30	3	0	#NULL!	#NULL!	3	3	#NULL!	1	2	9	9	2	1	#NULL!	1	0	#NULL!	#NULL!	11601	2016-02-26	#NULL!	#NULL!	#NULL!	#NULL!	2	1	0	0	0	2	1		#NULL!	#NULL!	#NULL!	AliveOnART	2	2	#NULL!	#NULL!	#NULL!	9
5504200	5504201	4	2016-02-08	6	2017-04-26	#NULL!	22	2	0	0	#NULL!	2	2	#NULL!	1	2	2	9	2	#NULL!	#NULL!	1	0	0	#NULL!	39	2016-02-08	39	2017-04-26	#NULL!	#NULL!	1	1	1	0	0	2	1	14/09/2015	4.8	19.4	#NULL!	AliveOnART	1	2	1	1	0	9
5504260	5504261	4	2016-03-29	6	2017-02-22	#NULL!	15	1	0	0	#NULL!	2	2	#NULL!	1	2	2	9	2	1	#NULL!	1	0	0	#NULL!	38	2016-03-29	39	2017-02-21	#NULL!	#NULL!	1	0	1	0	0	2	1	22/01/2013	38.2	49	#NULL!	AliveOnART	1	2	1	1	0	9
5505670	5505671	4	2015-08-25	8	2016-06-29	2017-07-04	18	1	0	0	0	2	2	2	1	2	2	2	2	#NULL!	2	1	2	0	2	180	2015-08-25	39	2016-06-29	39	2017-07-04	2	0	1	1	0	2	1	07/04/2015	4.6	14.7	26.9	Retainedtill24Mo	1	2	1	1	1	2
5505830	5505831	4	2015-09-07	6	2016-07-27	2017-08-02	22	1	0	0	0	2	2	2	1	2	2	2	2	1	2	1	0	0	0	39	2015-09-07	39	2016-07-27	39	2017-08-02	2	1	1	1	0	2	1		#NULL!	#NULL!	#NULL!	Retainedtill24Mo	1	2	1	1	0	0
5505840	5505841	4	2015-08-25	6	#NULL!	#NULL!	25	1	0	#NULL!	#NULL!	2	2	#NULL!	1	2	9	9	2	#NULL!	#NULL!	1	0	#NULL!	#NULL!	39	2015-08-25	#NULL!	#NULL!	#NULL!	#NULL!	2	0	0	0	0	2	1	13/02/2015	6.4	#NULL!	#NULL!	AliveOnART	2	2	#NULL!	#NULL!	#NULL!	9
5506090	5506091	4	2015-08-28	7	#NULL!	#NULL!	21	2	0	#NULL!	#NULL!	2	2	#NULL!	1	2	9	9	2	#NULL!	#NULL!	1	2	#NULL!	#NULL!	261	2015-08-28	#NULL!	#NULL!	#NULL!	#NULL!	0	0	0	0	0	2	1	21/07/2015	1.2	#NULL!	#NULL!	AliveOnART	2	2	#NULL!	#NULL!	#NULL!	9
5506190	5506191	4	2015-08-18	6	#NULL!	#NULL!	30	3	0	#NULL!	#NULL!	2	2	#NULL!	1	2	9	9	2	#NULL!	#NULL!	#NULL!	0	#NULL!	#NULL!	39	2015-08-18	#NULL!	#NULL!	#NULL!	#NULL!	1	0	0	0	0	2	1	02/06/2015	2.5	#NULL!	#NULL!	TO	#NULL!	2	#NULL!	#NULL!	#NULL!	9
5506200	5506201	4	2015-08-28	7	2016-07-27	2017-09-20	37	6	0	0	0	2	2	2	1	2	2	2	2	#NULL!	2	1	2	2	2	39	2015-08-28	39	2016-07-27	39	2017-09-20	1	1	1	1	0	2	1	16/07/2015	1.4	12.4	26.1	Retainedtill24Mo	1	2	3	2	2	2
5506260	5506261	4	2015-08-18	6	2016-08-03	2017-08-30	36	3	0	0	0	2	2	2	1	2	2	2	2	#NULL!	2	1	1	0	0	8528	2015-08-17	39	2016-08-05	39	2017-09-05	1	1	1	1	0	2	1	30/03/2015	4.6	16.2	29.2	Retainedtill24Mo	1	2	1	1	0	0
5506390	5506391	4	2015-08-17	6	2016-07-05	2017-06-28	30	4	0	0	0	2	2	2	1	2	2	2	2	#NULL!	2	1	1	0	0	39	2015-08-17	39	2016-07-05	39	2017-08-23	2	0	1	1	0	2	1	03/08/2015	0.5	11.1	24.7	Retainedtill24Mo	1	2	1	1	0	0
5506590	5506591	4	2015-08-13	7	2016-07-28	2017-07-05	28	3	0	0	0	3	3	3	1	2	2	2	2	#NULL!	3	1	2	0	0	38	2015-08-13	38	2016-07-28	39	2017-07-05	2	1	1	1	0	2	1	23/06/2015	1.7	13.2	24.4	Retainedtill24Mo	1	2	1	1	1	1
5506730	5506731	4	2015-06-24	19	#NULL!	#NULL!	26	2	0	#NULL!	#NULL!	2	2	#NULL!	1	2	9	9	2	#NULL!	#NULL!	1	0	#NULL!	#NULL!	39	2015-06-24	#NULL!	#NULL!	#NULL!	#NULL!	2	1	0	0	0	2	1	01/10/2014	8.8	#NULL!	#NULL!	AliveOnART	2	2	#NULL!	#NULL!	#NULL!	9
5506740	5506741	4	2015-06-24	6	2016-09-01	2017-08-09	24	2	0	0	0	2	2	2	1	2	2	2	2	#NULL!	2	1	2	1	2	1268	2015-06-24	3030	2016-09-02	1159	2017-08-09	2	1	1	1	0	2	1	22/07/2015	#NULL!	13.3	24.6	Retainedtill24Mo	1	2	2	1	1	2
5506800	5506801	4	2015-06-23	15	#NULL!	#NULL!	31	2	0	#NULL!	#NULL!	3	3	#NULL!	1	2	9	9	2	1	#NULL!	1	1	#NULL!	#NULL!	39	2015-06-23	#NULL!	#NULL!	#NULL!	#NULL!	2	4	0	0	2	2	1		#NULL!	#NULL!	#NULL!	AliveOnART	2	2	#NULL!	#NULL!	#NULL!	9
5506950	5506951	4	2016-05-09	6	2017-03-29	#NULL!	30	4	0	0	#NULL!	2	2	#NULL!	1	2	2	9	2	#NULL!	#NULL!	1	0	0	#NULL!	39	2016-05-09	39	2017-03-29	#NULL!	#NULL!	0	1	1	0	0	2	1	27/02/2013	38.4	49.1	#NULL!	AliveOnART	1	2	1	1	0	9
5507020	5507021	4	2016-05-09	22	2016-12-07	2018-01-03	26	3	0	0	0	2	2	2	1	0	2	2	2	#NULL!	2	1	#NULL!	0	0	13830	2016-05-09	38	2016-12-07	39	2018-01-03	1	1	1	1	0	2	1	13/05/2016	#NULL!	6.8	19.7	Retainedtill24Mo	1	2	1	1	1	0
5507060	5507061	4	2016-05-09	6	#NULL!	#NULL!	29	4	0	#NULL!	#NULL!	2	2	#NULL!	1	2	9	9	2	#NULL!	#NULL!	1	#NULL!	#NULL!	#NULL!	39	2016-05-09	#NULL!	#NULL!	#NULL!	#NULL!	1	1	0	0	0	2	1	31/08/2010	68.3	#NULL!	#NULL!	AliveOnART	2	2	#NULL!	#NULL!	#NULL!	9
5507080	5507081	4	2016-05-09	7	2017-07-05	#NULL!	19	1	0	0	#NULL!	2	2	#NULL!	1	2	2	9	2	#NULL!	#NULL!	1	#NULL!	0	#NULL!	38	2016-05-09	39	2017-07-05	#NULL!	#NULL!	2	0	1	0	0	2	1	24/11/2015	5.5	19.4	#NULL!	AliveOnART	1	2	1	1	#NULL!	9
5507090	5507091	4	2015-10-19	7	2016-08-31	2017-06-28	31	2	0	0	0	2	2	2	1	2	2	2	2	#NULL!	2	1	0	0	0	39	2015-10-19	39	2016-08-31	39	2017-06-28	1	1	1	1	0	2	1	01/09/2015	1.6	12	21.9	Retainedtill24Mo	1	2	1	1	0	0
5507250	5507251	4	2015-10-08	8	2016-08-10	2017-08-02	31	3	0	0	0	3	3	3	1	2	2	2	2	#NULL!	3	1	0	0	0	39	2015-10-08	39	2016-08-10	39	2017-08-02	1	1	1	1	0	2	1	09/07/2015	3	13	24.8	Retainedtill24Mo	1	2	1	1	0	0
5507430	5507431	4	2016-03-21	7	2017-02-08	2018-01-13	32	3	0	0	0	2	2	2	1	2	2	2	2	#NULL!	2	1	1	0	0	39	2016-03-21	38	2017-02-08	#NULL!	#NULL!	1	1	1	1	0	2	1	05/10/2015	5.5	16.1	27.3	Retainedtill24Mo	1	2	1	1	0	0
5507500	5507501	4	2015-11-05	6	2016-10-27	2017-10-18	16	1	0	0	0	2	2	2	1	2	2	2	2	#NULL!	2	1	0	0	0	39	2015-11-05	39	2016-10-28	39	2017-10-18	2	0	1	1	0	2	1	09/07/2015	3.9	15.6	27.3	Retainedtill24Mo	1	2	1	1	0	0
5507530	5507531	4	2016-03-21	10	2017-02-01	2018-01-03	25	2	0	0	0	2	2	2	1	2	2	2	2	#NULL!	2	1	0	0	2	39	2016-03-21	39	2017-02-01	36	2018-01-03	2	1	1	1	0	2	1	30/06/2015	8.7	19	30.1	Retainedtill24Mo	1	2	1	1	0	1
5507660	5507661	4	2016-03-21	6	2017-02-15	#NULL!	36	3	0	0	#NULL!	2	2	#NULL!	1	2	2	9	2	#NULL!	#NULL!	1	0	0	#NULL!	39	2016-03-21	39	2017-02-15	#NULL!	#NULL!	2	1	1	0	0	2	1	14/10/2015	5.2	16	#NULL!	AliveOnART	1	2	1	1	0	9
5507900	5507901	4	2015-11-09	6	#NULL!	#NULL!	27	2	0	#NULL!	#NULL!	2	2	#NULL!	1	2	9	9	2	#NULL!	#NULL!	1	0	#NULL!	#NULL!	39	2015-11-09	#NULL!	#NULL!	#NULL!	#NULL!	2	1	0	0	0	2	1		#NULL!	#NULL!	#NULL!	AliveOnART	2	2	#NULL!	#NULL!	#NULL!	9
5508110	5508111	4	2015-09-11	6	2016-09-21	2017-07-12	26	1	0	1	0	2	2	2	1	2	2	2	2	#NULL!	2	1	0	0	0	39	2015-09-11	39	2016-09-21	39	2017-07-12	2	1	1	1	0	2	1	06/08/2015	1.2	13.5	23.2	Retainedtill24Mo	1	2	1	1	0	0
5508180	5508181	4	2016-02-10	7	2016-12-28	2017-12-13	31	3	1	0	0	2	2	2	1	2	2	2	2	#NULL!	2	1	0	0	0	38	2016-02-10	39	2017-02-08	39	2017-12-13	2	1	1	1	0	2	1	12/11/2015	2.9	14.9	25	Retainedtill24Mo	1	2	1	1	0	0
5508230	5508231	4	2016-02-24	19	2016-11-30	2017-10-21	17	1	0	0	0	2	2	2	1	2	2	2	2	#NULL!	2	1	0	0	0	39	2016-02-24	39	2016-11-30	39	2017-10-31	1	0	1	1	0	2	1	19/05/2015	9.2	18.4	29.4	Retainedtill24Mo	1	2	1	1	0	0
5508260	5508261	4	2016-02-10	6	#NULL!	#NULL!	29	3	0	#NULL!	#NULL!	3	3	#NULL!	1	2	9	9	2	#NULL!	#NULL!	1	0	#NULL!	#NULL!	215	2016-02-10	#NULL!	#NULL!	#NULL!	#NULL!	1	1	0	0	0	2	1	12/10/2015	3.9	#NULL!	#NULL!	AliveOnART	2	2	#NULL!	#NULL!	#NULL!	9
5508370	5508371	4	2016-04-13	11	2017-02-01	2017-12-20	33	4	0	0	0	2	2	2	1	2	2	2	2	#NULL!	2	1	0	0	0	39	2016-03-31	38	2017-02-01	39	2017-12-20	1	1	1	1	0	2	1	12/10/2015	5.6	15.6	26.3	Retainedtill24Mo	1	2	1	1	0	0
5508570	5508571	4	2016-03-22	23	2017-01-11	2017-09-13	29	1	0	0	1	2	2	2	1	2	2	2	2	#NULL!	2	1	0	0	0	39	2016-03-22	39	2017-01-11	39	2017-09-13	2	0	1	1	0	2	1	08/10/2015	5.5	15.1	23.2	Retainedtill24Mo	1	2	1	1	0	0
5508750	5508751	4	2015-09-11	6	2016-10-26	2017-07-24	28	3	0	0	0	2	2	2	1	2	2	2	2	#NULL!	2	1	2	0	2	529	2015-09-11	280454	2016-10-26	77008	2017-07-24	1	1	1	1	0	2	1	30/06/2015	2.4	15.9	24.8	Retainedtill24Mo	1	2	1	1	1	2
5509050	5509051	4	2015-09-16	6	2016-09-15	2017-08-09	30	3	0	0	0	2	2	2	1	2	2	2	2	#NULL!	2	1	0	0	0	39	2015-09-16	39	2016-09-15	38	2017-08-09	1	4	1	1	2	2	1	19/05/2015	3.9	15.9	26.7	Retainedtill24Mo	1	2	1	1	0	0
5509630	5509631	4	2015-09-22	6	#NULL!	#NULL!	32	4	0	#NULL!	#NULL!	2	2	#NULL!	1	2	9	9	2	#NULL!	#NULL!	1	0	#NULL!	#NULL!	39	2015-09-22	#NULL!	#NULL!	#NULL!	#NULL!	1	1	0	0	0	2	1	11/02/2015	7.4	#NULL!	#NULL!	AliveOnART	2	2	#NULL!	#NULL!	#NULL!	9
5509990	5509991	4	2016-03-07	6	2017-02-01	2017-11-13	22	1	0	0	1	2	2	2	1	2	2	2	2	1	2	1	0	0	0	39	2016-03-07	39	2017-02-01	39	2017-11-13	2	0	1	1	0	2	1	05/08/2015	7.1	17.9	27.3	Retainedtill24Mo	1	2	1	1	0	0
5510150	5510151	4	2016-04-15	20	#NULL!	#NULL!	34	4	0	#NULL!	#NULL!	2	2	#NULL!	1	2	9	9	2	#NULL!	#NULL!	1	0	#NULL!	#NULL!	42973	2016-04-15	#NULL!	#NULL!	#NULL!	#NULL!	2	1	0	0	0	2	1	06/08/2015	8.3	#NULL!	#NULL!	AliveOnART	2	2	#NULL!	#NULL!	#NULL!	9
5510170	5510171	4	2016-03-24	8	2017-06-07	#NULL!	22	2	0	0	0	2	2	2	1	2	2	2	2	#NULL!	2	1	0	0	0	39	2016-04-27	39	2017-06-07	39	2018-01-03	1	1	1	0	0	2	1	02/10/2015	6.8	20.2	27	AliveOnART	1	2	1	1	0	9
5510240	5510241	4	2015-10-19	10	#NULL!	#NULL!	39	6	0	#NULL!	#NULL!	3	3	#NULL!	1	2	9	9	2	1	#NULL!	1	0	#NULL!	#NULL!	39	2015-10-19	#NULL!	#NULL!	#NULL!	#NULL!	2	4	0	0	2	2	1		#NULL!	#NULL!	#NULL!	AliveOnART	2	2	#NULL!	#NULL!	#NULL!	9
5510250	5510251	4	2016-04-04	20	2016-11-23	2017-10-18	35	3	0	0	0	2	2	2	1	2	2	2	2	#NULL!	2	1	2	0	0	3936	2016-04-04	39	2016-11-23	39	2017-10-18	1	1	1	1	0	2	1	30/06/2015	9.1	16.8	27.6	Retainedtill24Mo	1	2	1	1	1	1
5510280	5510281	4	2015-10-07	7	2016-08-24	2017-03-27	24	2	0	0	0	2	2	#NULL!	1	2	1	1	2	#NULL!	#NULL!	2	0	#NULL!	#NULL!	39	2015-10-07	#NULL!	#NULL!	#NULL!	#NULL!	2	1	1	1	0	2	1	07/09/2015	1	11.6	18.7	Retainedtill24Mo	1	2	#NULL!	#NULL!	#NULL!	9
5510700	5510701	4	2016-03-10	14	2016-12-01	2017-07-12	31	2	0	0	0	2	2	2	1	2	2	2	2	#NULL!	2	1	0	0	0	39	2016-03-09	39	2016-12-01	39	2017-07-12	1	1	1	1	0	2	1	08/09/2015	6	14.8	22.1	Retainedtill24Mo	1	2	1	1	0	0
5510790	5510791	4	2016-02-22	6	2017-02-15	#NULL!	32	2	0	0	#NULL!	2	2	#NULL!	1	2	2	9	2	#NULL!	#NULL!	1	0	1	#NULL!	39	2016-02-22	39	2017-02-15	#NULL!	#NULL!	0	1	1	0	0	2	1	30/06/2015	7.7	19.5	#NULL!	AliveOnART	1	2	2	1	0	9
5510870	5510871	4	2016-02-22	6	2017-01-18	2018-01-03	33	4	0	0	0	3	3	3	1	2	2	2	2	#NULL!	3	1	0	0	0	315	2016-02-22	39	2017-01-18	39	2018-01-03	2	1	1	1	0	2	1	14/09/2015	5.3	16.1	27.6	Retainedtill24Mo	1	2	1	1	0	0
5510890	5510891	4	2016-04-12	6	#NULL!	#NULL!	19	2	0	#NULL!	#NULL!	3	3	#NULL!	1	2	9	9	2	#NULL!	#NULL!	1	2	#NULL!	#NULL!	38	2016-04-13	#NULL!	#NULL!	#NULL!	#NULL!	1	1	0	0	0	2	1	03/11/2015	5.3	#NULL!	#NULL!	AliveOnART	2	2	#NULL!	#NULL!	#NULL!	9
5511210	5511211	4	2015-09-07	4	2016-09-14	2017-08-09	28	5	0	0	0	2	2	2	1	2	2	2	2	#NULL!	2	1	0	0	0	38	2015-10-07	39	2016-09-14	39	2017-08-09	2	1	1	1	0	2	1	20/04/2015	5.6	16.8	27.6	Retainedtill24Mo	1	2	1	1	0	0
5511310	5511311	4	2015-10-07	7	2016-08-22	2017-07-05	29	3	0	0	0	3	3	3	1	2	2	2	2	#NULL!	3	1	0	0	0	66	2015-10-07	36	2016-08-23	395	2017-07-05	2	1	1	1	0	2	1	13/07/2015	2.8	13.3	23.7	Retainedtill24Mo	1	2	1	1	0	0
5511620	5511621	4	2015-11-25	8	2016-11-02	2017-09-27	32	4	0	0	0	2	2	2	1	2	2	2	2	#NULL!	2	1	0	0	0	39	2015-11-25	39	2016-11-02	39	2017-09-27	2	1	1	1	0	2	1	23/06/2015	5.1	16.3	27.1	Retainedtill24Mo	1	2	1	1	0	0
5511670	5511671	4	2016-03-29	6	2017-05-10	2017-12-20	35	5	1	0	0	2	2	2	1	2	2	2	2	#NULL!	2	1	0	0	0	39	2016-03-29	39	2017-05-10	39	2017-12-20	2	1	1	1	0	2	1	15/09/2015	6.5	19.8	27.2	Retainedtill24Mo	1	2	1	1	0	0
5511700	5511701	4	2016-04-01	8	2017-04-19	#NULL!	27	2	0	1	#NULL!	2	2	#NULL!	1	2	2	9	2	1	#NULL!	1	1	0	#NULL!	39	2016-04-01	39	2017-04-19	#NULL!	#NULL!	2	1	1	0	0	2	1	23/05/2016	#NULL!	10.9	#NULL!	AliveOnART	1	2	1	1	0	9
5511710	5511711	4	2016-01-18	6	#NULL!	#NULL!	28	3	0	#NULL!	#NULL!	2	2	#NULL!	1	2	9	9	2	1	#NULL!	1	0	#NULL!	#NULL!	8415	2016-01-18	#NULL!	#NULL!	#NULL!	#NULL!	2	4	0	0	2	2	1		#NULL!	#NULL!	#NULL!	AliveOnART	2	2	#NULL!	#NULL!	#NULL!	9
5511720	5511721	4	2016-01-25	12	2016-12-21	2018-01-03	31	4	0	0	0	2	2	2	1	2	2	2	2	#NULL!	2	1	1	0	0	39	2016-01-19	39	2017-01-11	39	2018-01-03	1	1	1	1	0	2	1	23/06/2015	6.9	18.6	30.3	Retainedtill24Mo	1	2	1	1	0	0
5511830	5511831	4	2016-02-16	6	2017-01-29	2017-11-15	30	4	0	0	0	2	2	2	1	2	2	2	2	#NULL!	2	1	0	0	0	39	2016-02-16	39	2017-01-25	39	2017-11-27	1	1	1	1	0	2	1	19/08/2015	5.9	17.2	27.3	Retainedtill24Mo	1	2	1	1	0	0
5511860	5511861	4	2016-02-10	7	#NULL!	#NULL!	21	1	0	#NULL!	#NULL!	3	3	#NULL!	1	2	9	9	2	#NULL!	#NULL!	1	2	#NULL!	#NULL!	38	2016-02-10	#NULL!	#NULL!	#NULL!	#NULL!	1	0	0	0	0	2	1	03/08/2015	6.2	#NULL!	#NULL!	AliveOnART	2	2	#NULL!	#NULL!	#NULL!	9
5511870	5511871	4	2016-02-16	6	2017-01-11	2017-11-08	20	1	0	0	0	2	2	2	1	2	2	2	2	#NULL!	2	1	0	0	0	39	2016-02-16	39	2017-01-11	39	2017-11-08	2	0	1	1	0	2	1	02/10/2015	4.5	15.3	25.2	Retainedtill24Mo	1	2	1	1	0	0
5512070	5512071	4	2015-09-18	7	#NULL!	#NULL!	25	3	0	#NULL!	#NULL!	2	2	#NULL!	1	2	9	9	2	#NULL!	#NULL!	#NULL!	0	#NULL!	#NULL!	39	2015-09-15	#NULL!	#NULL!	#NULL!	#NULL!	1	4	0	0	2	2	1	27/05/2015	3.6	#NULL!	#NULL!	TO	#NULL!	2	#NULL!	#NULL!	#NULL!	9
5512100	5512101	4	2016-04-18	7	2017-03-08	#NULL!	27	5	0	0	#NULL!	2	2	#NULL!	1	2	2	9	2	#NULL!	#NULL!	1	2	0	#NULL!	22901	2016-05-18	#NULL!	#NULL!	#NULL!	#NULL!	2	1	1	0	0	2	1	12/10/2015	7.2	16.9	#NULL!	AliveOnART	1	2	#NULL!	#NULL!	1	9
5512150	5512151	4	2016-03-30	6	2017-02-15	#NULL!	20	2	0	0	#NULL!	2	2	#NULL!	1	2	2	9	2	#NULL!	#NULL!	1	0	0	#NULL!	39	2016-03-30	39	2017-02-15	#NULL!	#NULL!	2	1	1	0	0	2	1	25/09/2015	6.2	16.7	#NULL!	AliveOnART	1	2	1	1	0	9
5512250	5512251	4	2016-04-04	6	2017-02-22	#NULL!	23	2	0	0	#NULL!	2	2	#NULL!	1	2	2	9	2	#NULL!	#NULL!	1	2	0	#NULL!	39	2016-04-04	39	2017-02-22	#NULL!	#NULL!	1	1	1	0	0	2	1	24/11/2015	4.3	14.9	#NULL!	AliveOnART	1	2	1	1	1	9
5512320	5512321	4	2016-04-13	12	#NULL!	#NULL!	27	3	0	#NULL!	#NULL!	2	2	#NULL!	1	2	9	9	2	#NULL!	#NULL!	1	1	#NULL!	#NULL!	39	2016-03-31	#NULL!	#NULL!	#NULL!	#NULL!	2	1	0	0	0	2	1	03/11/2015	4.9	#NULL!	#NULL!	AliveOnART	2	2	#NULL!	#NULL!	#NULL!	9
5512340	5512341	4	2016-04-18	12	2017-02-01	#NULL!	18	1	0	0	#NULL!	2	2	#NULL!	1	2	2	9	2	1	#NULL!	1	2	2	#NULL!	68836	2016-04-18	4555	2017-02-01	#NULL!	#NULL!	1	0	1	0	0	2	1		#NULL!	#NULL!	#NULL!	AliveOnART	1	2	3	2	2	9
5512360	5512361	4	2016-04-14	8	2017-03-15	#NULL!	36	6	0	0	#NULL!	2	2	#NULL!	1	2	2	9	2	#NULL!	#NULL!	1	0	1	#NULL!	39	2016-04-14	39	2017-05-10	#NULL!	#NULL!	1	2	1	0	1	2	1	11/08/2015	8.1	21	#NULL!	AliveOnART	1	2	2	1	0	9
5512440	5512441	4	2015-10-21	21	2016-06-01	2017-05-31	18	1	0	0	0	2	2	2	1	2	2	2	2	#NULL!	2	1	0	0	0	265	2015-10-21	270	2016-06-01	566	2017-05-31	2	0	1	1	0	2	1	19/01/2016	#NULL!	4.4	16.4	Retainedtill24Mo	1	2	1	1	0	0
5512470	5512471	4	2015-09-21	6	#NULL!	#NULL!	25	2	0	#NULL!	#NULL!	3	3	#NULL!	1	2	9	9	2	#NULL!	#NULL!	#NULL!	0	#NULL!	#NULL!	107	2015-09-21	#NULL!	#NULL!	#NULL!	#NULL!	1	1	0	0	0	2	1	01/09/2015	0.7	#NULL!	#NULL!	TO	#NULL!	2	#NULL!	#NULL!	#NULL!	9
5512480	5512481	4	2015-10-21	8	2016-09-14	2017-10-11	29	4	0	0	0	2	2	2	1	2	2	2	2	#NULL!	2	1	0	0	0	410	2015-10-21	39	2016-09-14	39	2017-10-11	2	1	1	1	0	2	1		#NULL!	#NULL!	#NULL!	Retainedtill24Mo	1	2	1	1	0	0
5512510	5512511	4	2015-10-21	8	2016-08-30	#NULL!	22	1	0	0	#NULL!	2	2	#NULL!	1	2	2	9	2	1	#NULL!	#NULL!	0	0	#NULL!	39	2015-10-20	36	2016-08-31	#NULL!	#NULL!	2	0	1	0	0	2	1		#NULL!	#NULL!	#NULL!	TO	1	2	1	1	0	9
5512610	5512611	4	2015-09-23	6	2016-10-26	2017-09-20	32	2	0	0	0	2	2	2	1	2	2	2	2	#NULL!	2	1	0	0	0	50	2015-09-23	316	2016-10-26	1115	2017-09-20	2	1	1	1	0	2	1	22/08/2012	37	50.1	60.9	Retainedtill24Mo	1	2	1	1	0	0
5512720	5512721	4	2015-08-03	17	#NULL!	#NULL!	27	2	0	#NULL!	#NULL!	3	3	#NULL!	1	2	9	9	2	1	#NULL!	1	2	#NULL!	#NULL!	39	2015-08-03	#NULL!	#NULL!	#NULL!	#NULL!	2	1	0	0	0	2	1		#NULL!	#NULL!	#NULL!	AliveOnART	2	2	#NULL!	#NULL!	#NULL!	9
5512850	5512851	4	2015-07-27	6	#NULL!	#NULL!	32	3	0	#NULL!	#NULL!	3	3	#NULL!	1	2	9	9	2	#NULL!	#NULL!	#NULL!	0	#NULL!	#NULL!	71919	2015-07-27	#NULL!	#NULL!	#NULL!	#NULL!	2	1	0	0	0	2	1	18/10/2014	9.3	#NULL!	#NULL!	TO	#NULL!	2	#NULL!	#NULL!	#NULL!	9
5512880	5512881	4	2015-07-27	6	2016-06-22	2017-06-20	17	2	0	0	0	2	2	2	1	2	2	2	2	#NULL!	2	1	0	0	1	38	2015-07-27	#NULL!	#NULL!	39	2017-06-20	2	1	1	1	0	2	1	07/04/2015	3.7	14.5	26.4	Retainedtill24Mo	1	2	#NULL!	#NULL!	0	0
5512960	5512961	4	2015-07-14	6	2016-06-08	#NULL!	30	3	0	0	#NULL!	2	2	#NULL!	1	2	2	9	2	#NULL!	#NULL!	#NULL!	0	0	#NULL!	39	2015-07-14	39	2016-06-08	#NULL!	#NULL!	1	0	1	0	0	2	1	27/03/2015	3.6	14.4	#NULL!	TO	1	2	1	1	0	9
5513330	5513331	4	2016-05-13	6	2017-05-03	#NULL!	26	2	0	0	#NULL!	2	2	#NULL!	1	2	2	9	2	#NULL!	#NULL!	1	0	0	#NULL!	39	2016-05-13	39	2017-05-03	#NULL!	#NULL!	1	1	1	0	0	2	1	10/12/2015	5.1	16.8	#NULL!	AliveOnART	1	2	1	1	0	9
5513420	5513421	4	2016-04-19	10	2017-02-15	#NULL!	30	4	0	0	#NULL!	2	2	#NULL!	1	2	2	9	2	#NULL!	#NULL!	1	0	0	#NULL!	39	2016-04-19	39	2017-02-15	#NULL!	#NULL!	1	1	1	0	0	2	1	20/10/2015	6	15.8	#NULL!	AliveOnART	1	2	1	1	0	9
5513690	5513691	4	2015-09-04	9	2016-07-05	2017-06-28	22	3	0	0	0	2	2	2	1	2	2	2	2	#NULL!	2	1	0	0	0	63	2015-09-04	39	2016-07-05	39	2017-09-28	1	2	1	1	1	2	1	13/07/2015	1.7	11.7	26.5	Retainedtill24Mo	1	2	1	1	0	0
5513740	5513741	4	2015-09-07	7	2016-09-21	2017-07-19	26	2	0	0	0	3	3	3	1	2	2	2	2	#NULL!	3	1	0	0	0	39	2015-09-07	39	2016-09-21	39	2017-07-19	1	1	1	1	0	2	1	27/03/2015	5.3	17.8	27.7	Retainedtill24Mo	1	2	1	1	0	0
5513790	5513791	4	2015-09-07	5	#NULL!	#NULL!	30	3	0	#NULL!	#NULL!	2	2	#NULL!	1	2	9	9	2	#NULL!	#NULL!	1	1	#NULL!	#NULL!	200	2015-09-07	#NULL!	#NULL!	#NULL!	#NULL!	1	1	0	0	0	2	1		#NULL!	#NULL!	#NULL!	AliveOnART	2	2	#NULL!	#NULL!	#NULL!	9
5513890	5513891	4	2015-08-27	6	2016-07-20	2017-07-19	42	6	0	0	0	2	2	2	1	2	2	2	2	#NULL!	2	1	0	0	0	39	2015-08-27	39	2016-07-20	39	2017-07-19	0	0	1	1	0	2	1	20/04/2015	4.2	15	27	Retainedtill24Mo	1	2	1	1	0	0
5513910	5513911	4	2015-09-16	6	2016-08-08	#NULL!	19	4	0	0	#NULL!	2	2	#NULL!	1	2	2	9	2	#NULL!	#NULL!	1	0	0	#NULL!	77	2015-09-16	39	2016-08-08	#NULL!	#NULL!	2	1	1	0	0	2	1	23/03/2015	5.8	16.5	#NULL!	AliveOnART	1	2	1	1	0	9
5513930	5513931	4	2015-08-27	7	2016-07-12	2017-07-26	21	1	0	0	0	2	2	2	1	2	2	2	2	#NULL!	2	1	1	0	0	2872	2015-08-27	39	2016-07-12	39	2017-07-26	2	0	1	1	0	2	1	30/03/2015	4.9	15.4	27.9	Retainedtill24Mo	1	2	1	1	0	0
5514110	5514111	4	2015-07-15	9	2016-12-21	2017-05-24	28	3	0	0	0	2	2	2	1	2	2	2	2	#NULL!	2	1	0	0	1	39	2015-07-15	38	2016-05-18	39	2017-05-24	2	0	1	1	0	2	1	14/04/2015	3	13.1	25.3	Retainedtill24Mo	1	2	1	1	0	0
5514120	5514121	4	2015-08-12	7	2016-07-27	2017-05-24	35	4	0	0	0	3	3	3	1	2	2	2	2	#NULL!	3	1	0	0	0	39	2015-08-12	39	2016-07-27	39	2017-05-24	2	4	1	1	2	2	1	27/05/2015	2.5	14	23.9	Retainedtill24Mo	1	2	1	1	0	0
5514210	5514211	4	2015-08-14	8	2016-08-10	2017-08-09	29	3	0	0	0	2	2	2	1	2	2	2	2	#NULL!	2	1	2	0	0	39	2015-08-14	39	2016-08-12	39	2017-08-09	0	0	1	1	0	2	1	15/07/2015	1	12.9	24.8	Retainedtill24Mo	1	2	1	1	1	1
5514280	5514281	4	2015-07-21	6	#NULL!	#NULL!	15	1	0	#NULL!	#NULL!	3	3	#NULL!	1	2	9	9	2	#NULL!	#NULL!	1	1	#NULL!	#NULL!	39	2015-07-21	#NULL!	#NULL!	#NULL!	#NULL!	2	0	0	0	0	2	1		#NULL!	#NULL!	#NULL!	AliveOnART	2	2	#NULL!	#NULL!	#NULL!	9
5514390	5514391	4	2015-08-05	6	2016-07-19	#NULL!	32	3	0	0	#NULL!	2	2	#NULL!	1	2	2	9	2	#NULL!	#NULL!	1	2	0	#NULL!	39	2015-08-05	201	2016-06-19	#NULL!	#NULL!	2	1	1	0	0	2	1	21/07/2015	0.5	10.9	#NULL!	AliveOnART	1	2	1	1	1	9
5514680	5514681	4	2015-08-03	6	2016-06-22	2017-06-28	23	2	0	0	0	2	2	2	1	2	2	2	2	#NULL!	2	1	0	0	0	41	2015-08-03	38	2016-06-19	39	2017-06-28	1	1	1	1	0	2	1	20/04/2015	3.4	14	26.3	Retainedtill24Mo	1	2	1	1	0	0
5514960	5514961	4	2015-06-17	25	2016-03-07	2017-04-19	27	3	0	0	0	3	3	3	1	2	2	2	2	#NULL!	3	1	2	0	0	39	2015-06-17	38	2016-03-07	1236	2017-04-19	1	1	1	1	0	2	1	01/12/2014	6.5	15.2	28.6	Retainedtill24Mo	1	2	1	1	1	1
5515190	5515191	4	2015-07-02	6	2016-05-25	2017-05-24	29	4	0	0	0	2	2	2	1	2	2	2	2	#NULL!	2	1	0	0	0	39	2015-07-02	39	2016-05-25	39	2017-05-24	1	1	1	1	0	2	1	15/06/2015	0.6	11.3	23.3	Retainedtill24Mo	1	2	1	1	0	0
5515200	5515201	4	2015-07-07	6	2016-05-26	2017-08-02	27	2	0	0	0	3	3	3	1	2	2	2	2	#NULL!	3	1	0	0	0	39	2015-07-07	39	2016-05-26	39	2017-08-02	2	1	1	1	0	2	1	19/05/2015	1.6	12.2	26.4	Retainedtill24Mo	1	2	1	1	0	0
5515280	5515281	4	2015-06-22	8	2016-04-25	2017-02-22	27	3	0	0	0	2	2	2	1	2	2	2	2	#NULL!	2	1	0	0	0	39	2015-06-22	39	2015-06-22	39	2017-02-22	1	1	1	1	0	2	1	17/02/2015	4.2	4.2	24.2	Retainedtill24Mo	1	2	1	1	0	0
5515290	5515291	4	2015-07-01	16	2016-06-01	#NULL!	23	2	0	0	#NULL!	2	2	#NULL!	1	2	1	9	2	#NULL!	#NULL!	2	0	#NULL!	#NULL!	38	2015-07-01	#NULL!	#NULL!	#NULL!	#NULL!	2	1	1	0	0	2	1	08/04/2015	2.8	13.8	#NULL!	AliveOnART	1	2	#NULL!	#NULL!	#NULL!	9
5515510	5515511	4	2015-07-13	6	2016-07-14	2017-06-14	37	3	0	0	0	3	3	3	1	2	2	2	2	#NULL!	3	1	0	0	0	39	2015-07-03	39	2016-07-14	39	2017-06-14	2	1	1	1	0	2	1	26/01/2015	5.2	17.6	28.6	Retainedtill24Mo	1	2	1	1	0	0
5515530	5515531	4	2015-07-08	16	2016-03-29	2017-03-15	28	3	0	0	0	2	2	2	1	2	2	2	2	#NULL!	2	1	0	0	0	39	2015-07-08	39	2016-03-29	39	2017-09-15	1	1	1	1	0	2	1	25/03/2015	3.4	12.1	29.7	Retainedtill24Mo	1	2	1	1	0	0
5515640	5515641	4	2015-08-03	6	2015-11-22	2017-07-05	27	4	0	0	0	2	2	2	1	2	2	2	2	#NULL!	2	1	0	0	1	1073	2015-08-03	39	2016-11-22	#NULL!	#NULL!	1	4	1	1	2	2	1	30/03/2015	4.1	19.7	27.2	Retainedtill24Mo	1	2	1	1	0	0
5515680	5515681	4	2015-07-08	15	2016-07-18	2017-05-10	25	3	0	0	0	2	2	2	1	2	2	2	2	#NULL!	2	1	0	0	0	900	2015-07-08	6630	2016-07-18	6149	2017-05-10	2	1	1	1	0	2	1	22/04/2015	2.5	14.9	24.6	Retainedtill24Mo	1	2	1	1	0	0
400400	400401	1	2015-10-09	7	#NULL!	2017-07-27	22	2	0	#NULL!	0	0	5	5	1	2	9	2	4	#NULL!	5	1	2	#NULL!	0	12219	2015-10-09	#NULL!	#NULL!	39	2017-07-27	1	1	0	1	0	#NULL!	1	21/04/2015	5.6	#NULL!	27.2	Retainedtill24Mo	#NULL!	3	#NULL!	#NULL!	#NULL!	1
400470	400471	1	2015-10-08	8	2016-08-18	2017-08-15	16	3	0	0	0	0	5	5	1	2	2	2	4	#NULL!	5	1	1	2	0	39	2015-10-08	39	2016-08-18	39	2017-08-15	1	1	1	1	0	#NULL!	1	16/08/2013	25.7	36.1	48	Retainedtill24Mo	1	3	3	2	1	1
400520	400521	1	2015-10-12	6	2016-12-12	2017-08-28	30	5	0	0	0	0	5	5	1	2	2	2	4	#NULL!	5	1	0	0	1	39	2015-10-12	38	2016-12-12	39	2017-08-28	1	1	1	1	0	#NULL!	1	18/02/2014	19.8	33.8	42.3	Retainedtill24Mo	1	3	1	1	0	0
400560	400561	1	2015-10-09	7	2017-03-29	#NULL!	31	3	0	0	#NULL!	0	5	#NULL!	1	2	2	9	4	#NULL!	#NULL!	#NULL!	0	0	#NULL!	39	2015-10-09	39	2017-03-29	#NULL!	#NULL!	2	2	1	0	1	#NULL!	1	26/10/2010	59.4	77.1	#NULL!	TO	1	3	1	1	0	9
401000	401001	1	2015-10-19	5	2017-02-21	#NULL!	17	1	0	0	#NULL!	0	5	#NULL!	2	2	2	9	4	#NULL!	#NULL!	1	2	2	#NULL!	28078	2015-10-19	466	2017-02-21	#NULL!	#NULL!	1	0	1	0	0	#NULL!	2		#NULL!	#NULL!	#NULL!	AliveOnART	1	3	3	2	2	9
401170	401171	1	2016-04-19	8	2017-04-11	#NULL!	32	4	0	0	#NULL!	0	5	#NULL!	2	0	2	9	4	#NULL!	#NULL!	1	#NULL!	0	#NULL!	74803	2016-04-19	39	2017-04-11	#NULL!	#NULL!	1	1	1	0	0	#NULL!	2	19/04/2016	0	11.7	#NULL!	AliveOnART	1	3	1	1	#NULL!	9
403320	403321	1	2016-03-16	17	#NULL!	#NULL!	26	2	0	#NULL!	#NULL!	0	5	#NULL!	2	0	9	9	4	#NULL!	#NULL!	#NULL!	#NULL!	#NULL!	#NULL!	3046	2016-03-16	#NULL!	#NULL!	#NULL!	#NULL!	2	1	0	0	0	#NULL!	2		#NULL!	#NULL!	#NULL!	LTF	#NULL!	3	#NULL!	#NULL!	#NULL!	9
404670	404671	1	2015-10-05	9	2017-02-22	#NULL!	20	2	1	0	#NULL!	0	5	#NULL!	2	0	2	9	4	#NULL!	#NULL!	1	#NULL!	0	#NULL!	176768	2015-10-05	#NULL!	#NULL!	#NULL!	#NULL!	1	1	1	0	0	#NULL!	2	06/10/2015	0	16.5	#NULL!	AliveOnART	1	3	#NULL!	#NULL!	#NULL!	9
411880	411881	1	2015-10-27	16	2016-07-21	2017-05-19	25	3	1	0	0	0	5	5	1	2	2	2	4	#NULL!	5	1	0	0	0	39	2015-10-27	39	2016-07-21	39	2017-05-19	1	1	1	1	0	#NULL!	1	16/02/2015	8.4	17.2	27.1	Retainedtill24Mo	1	3	1	1	0	0
412820	412821	1	2016-01-20	8	2016-11-28	2017-11-03	26	2	0	0	0	0	5	5	1	2	2	2	4	#NULL!	5	1	0	0	0	162	2016-01-20	38	2016-11-28	39	2017-11-03	0	1	1	1	0	#NULL!	1	17/11/2015	2.1	12.4	23.5	Retainedtill24Mo	1	3	1	1	0	0
417590	417591	1	2016-02-19	6	2017-01-05	#NULL!	23	2	0	0	1	0	5	5	1	2	2	2	4	#NULL!	5	1	0	0	0	39	2016-02-22	39	2016-08-17	39	2017-12-12	1	4	1	0	2	#NULL!	1	09/09/2015	5.4	11.3	27.1	AliveOnART	1	3	1	1	0	9
417910	417911	1	2016-04-07	8	#NULL!	#NULL!	23	2	0	#NULL!	#NULL!	0	5	#NULL!	1	0	9	9	4	#NULL!	#NULL!	#NULL!	#NULL!	#NULL!	#NULL!	264	2016-04-07	#NULL!	#NULL!	#NULL!	#NULL!	1	1	0	0	0	#NULL!	1	06/11/2014	17	#NULL!	#NULL!	LTF	#NULL!	3	#NULL!	#NULL!	#NULL!	9
419990	419991	1	2016-04-07	9	2017-08-14	#NULL!	30	3	0	0	#NULL!	0	5	#NULL!	2	2	2	9	4	#NULL!	#NULL!	1	2	2	#NULL!	39	2016-04-07	39	2017-08-14	#NULL!	#NULL!	2	1	1	0	0	#NULL!	2	27/10/2014	17.3	33.6	#NULL!	AliveOnART	1	3	3	2	2	9
420460	420461	1	2016-02-04	12	2016-11-16	2017-10-19	25	3	0	0	0	0	5	5	1	2	2	2	4	#NULL!	5	1	0	0	0	38	2016-02-08	39	2016-11-16	39	2017-10-19	1	4	1	1	2	#NULL!	1	31/07/2015	6.3	15.5	26.6	Retainedtill24Mo	1	3	1	1	0	0
421000	421001	1	2016-03-29	7	2017-02-10	2017-12-22	38	5	0	0	0	0	5	5	1	2	2	2	4	#NULL!	5	1	0	0	0	39	2016-03-29	39	2017-02-10	39	2017-12-22	0	4	1	1	2	#NULL!	1	29/03/2011	60	70.4	80.8	Retainedtill24Mo	1	3	1	1	0	0
422280	422281	1	2015-07-15	8	#NULL!	#NULL!	24	3	0	#NULL!	#NULL!	0	5	#NULL!	2	2	9	9	4	#NULL!	#NULL!	1	0	#NULL!	#NULL!	#NULL!	#NULL!	#NULL!	#NULL!	#NULL!	#NULL!	1	2	0	0	1	#NULL!	2		#NULL!	#NULL!	#NULL!	AliveOnART	2	3	#NULL!	#NULL!	#NULL!	9
423150	423151	1	2015-08-27	17	#NULL!	2017-05-02	26	3	#NULL!	#NULL!	0	0	5	5	1	0	9	2	4	#NULL!	5	1	#NULL!	#NULL!	0	385936	2015-08-28	#NULL!	#NULL!	150	2017-05-02	0	1	0	1	0	#NULL!	1	28/08/2015	0	#NULL!	20.1	Retainedtill24Mo	#NULL!	3	#NULL!	#NULL!	#NULL!	9
425590	425591	1	2015-10-30	8	#NULL!	#NULL!	20	2	0	#NULL!	#NULL!	0	5	#NULL!	2	0	9	9	4	#NULL!	#NULL!	#NULL!	#NULL!	#NULL!	#NULL!	38	2015-10-30	#NULL!	#NULL!	#NULL!	#NULL!	0	1	0	0	0	#NULL!	2		#NULL!	#NULL!	#NULL!	LTF	#NULL!	3	#NULL!	#NULL!	#NULL!	9
426490	426491	1	2016-04-06	7	2017-03-01	#NULL!	25	3	0	0	#NULL!	0	5	#NULL!	1	2	2	9	4	#NULL!	#NULL!	1	0	0	#NULL!	38	2016-04-06	38	2017-03-01	#NULL!	#NULL!	1	4	1	0	2	#NULL!	1	13/08/2012	43.8	54.6	#NULL!	AliveOnART	1	3	1	1	0	9
426510	426511	1	2016-04-06	6	2017-02-23	2017-12-22	36	3	0	0	0	0	5	5	1	2	2	2	4	#NULL!	5	1	0	0	0	66954	2016-04-06	316640	2017-02-23	54169	2017-12-22	1	4	1	1	2	#NULL!	1	19/08/2008	91.6	102.1	112.1	Retainedtill24Mo	1	3	1	1	0	0
429570	429571	1	2016-04-18	11	2017-03-27	2017-12-22	23	2	0	1	0	0	5	5	2	0	2	2	4	#NULL!	5	1	#NULL!	2	0	2110	2016-04-18	5575	2017-03-27	39	2017-12-22	1	1	1	1	0	#NULL!	2	05/10/2010	66.4	77.7	86.6	Retainedtill24Mo	1	3	3	2	1	1
431370	431371	1	2015-08-24	16	#NULL!	2017-06-15	30	4	0	#NULL!	0	0	5	5	2	0	9	2	4	#NULL!	5	1	#NULL!	#NULL!	0	52791	2015-08-24	#NULL!	#NULL!	39	2017-06-15	1	1	0	1	0	#NULL!	2		#NULL!	#NULL!	#NULL!	Retainedtill24Mo	#NULL!	3	#NULL!	#NULL!	#NULL!	9
432900	432901	1	2016-02-01	7	#NULL!	#NULL!	22	1	0	#NULL!	#NULL!	0	5	#NULL!	2	0	9	9	4	#NULL!	#NULL!	#NULL!	#NULL!	#NULL!	#NULL!	49842	2016-02-01	#NULL!	#NULL!	#NULL!	#NULL!	0	0	0	0	0	#NULL!	2		#NULL!	#NULL!	#NULL!	LTF	#NULL!	3	#NULL!	#NULL!	#NULL!	9
434600	434601	1	2016-02-04	21	#NULL!	#NULL!	34	5	0	#NULL!	#NULL!	0	5	#NULL!	1	2	9	9	4	#NULL!	#NULL!	1	0	#NULL!	#NULL!	#NULL!	#NULL!	#NULL!	#NULL!	#NULL!	#NULL!	1	4	0	0	2	#NULL!	1		#NULL!	#NULL!	#NULL!	AliveOnART	2	3	#NULL!	#NULL!	#NULL!	9
434620	434621	1	2016-02-04	18	2016-10-05	#NULL!	22	2	0	0	#NULL!	0	5	#NULL!	2	0	2	9	4	#NULL!	#NULL!	1	#NULL!	0	#NULL!	51075	2016-02-08	#NULL!	#NULL!	#NULL!	#NULL!	1	1	1	0	0	#NULL!	2		#NULL!	#NULL!	#NULL!	AliveOnART	1	3	#NULL!	#NULL!	#NULL!	9
440790	440791	1	2015-06-22	6	#NULL!	#NULL!	26	3	0	#NULL!	#NULL!	0	5	#NULL!	2	0	9	9	4	#NULL!	#NULL!	#NULL!	#NULL!	#NULL!	#NULL!	5764	2015-07-23	#NULL!	#NULL!	#NULL!	#NULL!	1	0	0	0	0	#NULL!	2		#NULL!	#NULL!	#NULL!	LTF	#NULL!	3	#NULL!	#NULL!	#NULL!	9
440990	440991	1	2015-09-16	7	2016-08-24	2017-08-16	19	1	0	0	0	0	5	5	1	2	2	2	4	#NULL!	5	1	0	0	0	39	2015-09-16	39	2016-08-24	38	2017-08-16	1	0	1	1	0	#NULL!	1	24/03/2015	5.7	17	28.7	Retainedtill24Mo	1	3	1	1	0	0
701540	701541	1	2015-08-04	9	2016-06-02	2017-08-29	30	3	0	1	0	0	5	5	1	2	2	2	4	#NULL!	5	1	0	1	0	81240	2015-08-05	39	2016-07-02	39	2017-08-29	1	1	1	1	0	#NULL!	1	05/08/2015	0	10.9	24.8	Retainedtill24Mo	1	3	2	1	0	0
702100	702101	1	2015-11-05	15	2016-07-23	2017-08-18	29	3	0	0	0	0	5	5	1	2	2	2	4	#NULL!	5	1	0	0	2	10480	2015-11-06	366	2016-07-27	4405	2017-08-18	2	1	1	1	0	#NULL!	1	11/03/2015	7.8	16.5	29.2	Retainedtill24Mo	1	3	1	1	0	1
705580	705581	1	2016-02-19	7	2017-01-30	2017-11-01	27	1	0	0	0	0	5	5	1	2	2	2	4	#NULL!	5	1	0	0	0	36	2016-02-19	39	2017-01-30	5249	2017-11-01	1	4	1	1	2	#NULL!	1	22/01/2014	24.9	36.3	45.3	Retainedtill24Mo	1	3	1	1	0	0
1400070	1400071	1	2015-09-22	12	#NULL!	#NULL!	16	1	0	#NULL!	#NULL!	0	5	#NULL!	1	2	9	9	4	#NULL!	#NULL!	1	2	#NULL!	#NULL!	7710	2015-09-22	#NULL!	#NULL!	#NULL!	#NULL!	1	0	0	0	0	#NULL!	1	20/09/2010	60.1	#NULL!	#NULL!	AliveOnART	2	3	#NULL!	#NULL!	#NULL!	9
1400150	1400151	1	2015-09-17	8	#NULL!	#NULL!	32	5	0	#NULL!	#NULL!	0	5	#NULL!	2	0	9	9	4	#NULL!	#NULL!	#NULL!	#NULL!	#NULL!	#NULL!	25121	2015-09-17	#NULL!	#NULL!	#NULL!	#NULL!	1	1	0	0	0	#NULL!	2		#NULL!	#NULL!	#NULL!	LTF	#NULL!	3	#NULL!	#NULL!	#NULL!	9
1403770	1403771	1	2015-07-21	7	#NULL!	#NULL!	25	2	0	#NULL!	#NULL!	0	5	#NULL!	2	2	9	9	4	#NULL!	#NULL!	1	0	#NULL!	#NULL!	13198	2015-07-21	#NULL!	#NULL!	#NULL!	#NULL!	0	4	0	0	2	#NULL!	2		#NULL!	#NULL!	#NULL!	AliveOnART	2	3	#NULL!	#NULL!	#NULL!	9
1404580	1404581	1	2015-07-27	12	2016-11-24	#NULL!	27	4	0	0	#NULL!	0	5	#NULL!	2	0	2	9	4	#NULL!	#NULL!	1	#NULL!	0	#NULL!	26430	2015-07-27	57387	2016-11-24	#NULL!	#NULL!	1	1	1	0	0	#NULL!	2	27/07/2015	0	15.9	#NULL!	AliveOnART	1	3	1	1	#NULL!	9
1404820	1404821	1	2015-07-24	17	#NULL!	#NULL!	25	1	0	#NULL!	#NULL!	0	5	#NULL!	1	2	9	9	4	#NULL!	#NULL!	1	0	#NULL!	#NULL!	26430	2015-07-24	#NULL!	#NULL!	#NULL!	#NULL!	2	0	0	0	0	#NULL!	1	18/12/2014	7.2	#NULL!	#NULL!	AliveOnART	2	3	#NULL!	#NULL!	#NULL!	9
1406680	1406681	1	2015-07-31	13	#NULL!	#NULL!	26	5	0	#NULL!	#NULL!	0	5	#NULL!	1	0	9	9	4	#NULL!	#NULL!	#NULL!	#NULL!	#NULL!	#NULL!	182559	2015-07-31	#NULL!	#NULL!	#NULL!	#NULL!	1	0	0	0	0	#NULL!	1		#NULL!	#NULL!	#NULL!	LTF	#NULL!	3	#NULL!	#NULL!	#NULL!	9
1407040	1407041	1	2015-08-24	23	#NULL!	2017-06-09	33	4	0	#NULL!	0	0	5	5	1	2	9	2	4	#NULL!	5	1	0	#NULL!	0	39	2015-08-24	#NULL!	#NULL!	#NULL!	#NULL!	1	3	0	1	1	#NULL!	1	14/11/2014	9.3	#NULL!	30.8	Retainedtill24Mo	#NULL!	3	#NULL!	#NULL!	#NULL!	0
1408880	1408881	1	2015-07-31	24	#NULL!	#NULL!	25	2	0	#NULL!	#NULL!	0	5	#NULL!	1	1	9	9	4	1	#NULL!	2	2	#NULL!	#NULL!	53158	2015-07-31	#NULL!	#NULL!	#NULL!	#NULL!	0	4	0	0	2	#NULL!	1		#NULL!	#NULL!	#NULL!	LTF from Study,	#NULL!	3	#NULL!	#NULL!	#NULL!	9
1409810	1409811	1	2015-10-13	12	#NULL!	#NULL!	20	1	0	#NULL!	#NULL!	0	5	#NULL!	1	0	9	9	4	#NULL!	#NULL!	#NULL!	#NULL!	#NULL!	#NULL!	550005	2015-11-10	#NULL!	#NULL!	#NULL!	#NULL!	2	0	0	0	0	#NULL!	1	07/12/2005	119.1	#NULL!	#NULL!	LTF	#NULL!	3	#NULL!	#NULL!	#NULL!	9
2100800	2100801	2	2015-06-22	11	#NULL!	2017-03-14	18	1	0	#NULL!	1	0	5	5	2	0	9	2	4	#NULL!	5	1	#NULL!	#NULL!	2	22879	2015-06-22	#NULL!	#NULL!	7260	2017-03-14	1	0	0	1	0	#NULL!	2	22/06/2015	0	#NULL!	20.7	Retainedtill24Mo	#NULL!	3	#NULL!	#NULL!	#NULL!	1
2103090	2103091	2	2015-06-23	16	2016-06-08	#NULL!	26	2	0	0	#NULL!	0	5	#NULL!	1	2	2	9	4	#NULL!	#NULL!	1	0	1	#NULL!	39	2015-06-23	39	2016-06-08	#NULL!	#NULL!	1	4	1	0	2	#NULL!	1	14/10/2014	8.3	19.8	#NULL!	AliveOnART	1	3	2	1	0	9
2103170	2103171	2	2015-07-27	16	#NULL!	#NULL!	22	3	0	#NULL!	#NULL!	0	5	#NULL!	2	0	9	9	4	#NULL!	#NULL!	#NULL!	#NULL!	#NULL!	#NULL!	106898	2015-07-27	#NULL!	#NULL!	#NULL!	#NULL!	1	1	0	0	0	#NULL!	2	27/07/2015	0	#NULL!	#NULL!	LTF	#NULL!	3	#NULL!	#NULL!	#NULL!	9
2103710	2103711	2	2016-03-31	16	#NULL!	#NULL!	32	5	0	#NULL!	#NULL!	0	5	#NULL!	1	2	9	9	4	#NULL!	#NULL!	1	0	#NULL!	#NULL!	39	2016-03-31	#NULL!	#NULL!	#NULL!	#NULL!	1	4	0	0	2	#NULL!	1	25/08/2010	67.2	#NULL!	#NULL!	AliveOnART	2	3	#NULL!	#NULL!	#NULL!	9
2104250	2104251	2	2015-09-22	6	#NULL!	#NULL!	31	4	0	#NULL!	#NULL!	0	5	#NULL!	2	2	9	9	4	#NULL!	#NULL!	1	0	#NULL!	#NULL!	237	2015-09-22	39	2017-02-21	#NULL!	#NULL!	2	1	0	0	0	#NULL!	2		#NULL!	#NULL!	#NULL!	AliveOnART	2	3	#NULL!	#NULL!	#NULL!	9
2105050	2105051	2	2015-11-12	15	#NULL!	#NULL!	24	2	0	#NULL!	#NULL!	0	5	#NULL!	1	2	9	9	4	#NULL!	#NULL!	1	0	#NULL!	#NULL!	63155	2015-11-12	#NULL!	#NULL!	#NULL!	#NULL!	1	1	0	0	0	#NULL!	1	18/09/2013	25.8	#NULL!	#NULL!	AliveOnART	2	3	#NULL!	#NULL!	#NULL!	9
2105410	2105411	2	2016-03-01	7	#NULL!	#NULL!	21	2	0	#NULL!	#NULL!	0	5	#NULL!	1	0	9	9	4	#NULL!	#NULL!	#NULL!	#NULL!	#NULL!	#NULL!	24348	2016-03-01	#NULL!	#NULL!	#NULL!	#NULL!	1	0	0	0	0	#NULL!	1	22/09/2005	125.3	#NULL!	#NULL!	LTF	#NULL!	3	#NULL!	#NULL!	#NULL!	9
2106340	2106341	2	2016-03-23	6	2017-02-14	#NULL!	38	4	0	0	#NULL!	0	5	#NULL!	1	2	2	9	4	#NULL!	#NULL!	1	1	0	#NULL!	39	2016-03-23	39	2017-02-14	#NULL!	#NULL!	2	4	1	0	2	#NULL!	1	17/12/2014	15.2	25.9	#NULL!	AliveOnART	1	3	1	1	0	9
2108670	2108671	2	2015-11-25	17	2016-10-07	#NULL!	38	4	0	0	#NULL!	0	5	#NULL!	2	0	2	9	4	#NULL!	#NULL!	#NULL!	#NULL!	0	#NULL!	459	2015-11-26	39	2016-10-07	#NULL!	#NULL!	2	1	1	0	0	#NULL!	2	26/11/2015	0	10.4	#NULL!	TO	1	3	1	1	#NULL!	9
2109220	2109221	2	2015-08-26	13	2016-07-21	#NULL!	20	2	0	0	#NULL!	0	5	#NULL!	2	2	2	9	4	#NULL!	#NULL!	1	0	0	#NULL!	151399	2015-08-26	9350	2016-07-22	#NULL!	#NULL!	1	1	1	0	0	#NULL!	2	26/08/2015	0	10.9	#NULL!	AliveOnART	1	3	1	1	0	9
2109870	2109871	2	2015-05-19	7	2016-09-29	2017-03-30	33	4	0	0	0	0	5	5	2	0	2	2	4	#NULL!	5	1	#NULL!	0	0	131055	2015-05-19	38	2016-09-29	39	2017-03-30	1	1	1	1	0	#NULL!	2	19/05/2015	0	16.3	22.4	Retainedtill24Mo	1	3	1	1	1	0
2200490	2200491	2	2015-05-28	7	2016-09-29	#NULL!	23	1	0	0	#NULL!	0	5	#NULL!	1	2	2	9	4	1	#NULL!	1	0	0	#NULL!	38	2015-05-28	38	2016-09-29	#NULL!	#NULL!	2	0	1	0	0	#NULL!	1		#NULL!	#NULL!	#NULL!	AliveOnART	1	3	1	1	0	9
2201520	2201521	2	2015-09-02	24	2016-05-18	#NULL!	25	2	0	0	#NULL!	0	5	#NULL!	1	2	2	9	4	#NULL!	#NULL!	1	2	2	#NULL!	38	2015-09-01	39	2016-05-18	#NULL!	#NULL!	0	1	1	0	0	#NULL!	1		#NULL!	#NULL!	#NULL!	AliveOnART	1	3	3	2	2	9
2201530	2201531	2	2015-09-01	7	2016-07-20	#NULL!	34	4	0	0	#NULL!	0	5	#NULL!	1	2	2	9	4	#NULL!	#NULL!	1	1	0	#NULL!	39	2015-09-02	39	2016-07-20	#NULL!	#NULL!	1	4	1	0	2	#NULL!	1	29/07/2014	13.1	23.7	#NULL!	AliveOnART	1	3	1	1	0	9
2202700	2202701	2	2015-09-16	11	#NULL!	#NULL!	33	4	0	#NULL!	#NULL!	0	5	#NULL!	1	2	9	9	4	#NULL!	#NULL!	1	2	#NULL!	#NULL!	20294	2015-09-16	#NULL!	#NULL!	#NULL!	#NULL!	1	1	0	0	0	#NULL!	1	28/02/2014	18.5	#NULL!	#NULL!	AliveOnART	2	3	#NULL!	#NULL!	#NULL!	9
2203100	2203101	2	2015-07-03	25	#NULL!	#NULL!	22	1	0	#NULL!	#NULL!	0	5	#NULL!	2	0	9	9	4	#NULL!	#NULL!	#NULL!	#NULL!	#NULL!	#NULL!	28240	2015-07-03	#NULL!	#NULL!	#NULL!	#NULL!	1	0	0	0	0	#NULL!	2		#NULL!	#NULL!	#NULL!	LTF	#NULL!	3	#NULL!	#NULL!	#NULL!	9
2203130	2203131	2	2015-07-08	16	2016-06-06	2017-03-17	31	3	0	0	0	0	5	5	2	0	2	2	4	#NULL!	5	1	0	0	0	66904	2015-07-08	39	2016-06-06	39	2017-03-17	1	1	1	1	0	#NULL!	2	08/07/2015	0	10.9	20.3	Retainedtill24Mo	1	3	1	1	0	0
2204900	2204901	2	2015-09-30	14	2016-06-29	#NULL!	37	5	0	0	#NULL!	0	5	#NULL!	1	2	2	9	4	#NULL!	#NULL!	1	0	0	#NULL!	39	2015-09-30	39	2016-06-29	#NULL!	#NULL!	0	0	1	0	0	#NULL!	1	23/12/2008	81.2	90.2	#NULL!	AliveOnART	1	3	1	1	0	9
2205440	2205441	2	2015-10-13	15	2016-10-20	2017-12-12	21	1	0	0	0	0	5	5	1	0	2	2	4	#NULL!	5	1	#NULL!	2	0	590000	2015-10-13	39	2016-10-20	39	2017-12-12	1	0	1	1	0	#NULL!	1		#NULL!	#NULL!	#NULL!	Retainedtill24Mo	1	3	3	2	1	1
2206090	2206091	2	2015-10-23	7	2016-09-14	2017-09-06	22	3	0	0	0	0	5	5	2	0	2	2	4	#NULL!	5	1	#NULL!	0	0	117006	2015-10-23	39	2016-09-14	39	2017-09-06	1	1	1	1	0	#NULL!	2	23/10/2015	0	10.7	22.4	Retainedtill24Mo	1	3	1	1	1	0
2206570	2206571	2	2015-11-02	20	#NULL!	#NULL!	20	2	0	#NULL!	#NULL!	0	5	#NULL!	2	0	9	9	4	#NULL!	#NULL!	#NULL!	#NULL!	#NULL!	#NULL!	571	2015-11-02	#NULL!	#NULL!	#NULL!	#NULL!	1	1	0	0	0	#NULL!	2		#NULL!	#NULL!	#NULL!	LTF	#NULL!	3	#NULL!	#NULL!	#NULL!	9
2208170	2208171	2	2015-11-12	13	#NULL!	#NULL!	22	2	0	#NULL!	#NULL!	0	5	#NULL!	2	2	9	9	4	1	#NULL!	1	2	#NULL!	#NULL!	109	2015-11-12	#NULL!	#NULL!	#NULL!	#NULL!	2	1	0	0	0	#NULL!	2		#NULL!	#NULL!	#NULL!	AliveOnART	2	3	#NULL!	#NULL!	#NULL!	9
2208260	2208261	2	2015-11-12	25	#NULL!	#NULL!	28	2	0	#NULL!	#NULL!	0	5	#NULL!	2	2	9	9	4	1	#NULL!	1	0	#NULL!	#NULL!	39	2015-11-12	#NULL!	#NULL!	#NULL!	#NULL!	2	1	0	0	0	#NULL!	2		#NULL!	#NULL!	#NULL!	AliveOnART	2	3	#NULL!	#NULL!	#NULL!	9
2220870	2220871	2	2016-02-15	11	#NULL!	#NULL!	23	2	0	#NULL!	#NULL!	0	5	#NULL!	2	0	9	9	4	#NULL!	#NULL!	#NULL!	#NULL!	#NULL!	#NULL!	583855	2016-02-15	#NULL!	#NULL!	#NULL!	#NULL!	1	0	0	0	0	#NULL!	2	15/02/2016	0	#NULL!	#NULL!	LTF	#NULL!	3	#NULL!	#NULL!	#NULL!	9
2221360	2221361	2	2016-03-02	11	#NULL!	#NULL!	35	4	0	#NULL!	#NULL!	0	5	#NULL!	1	2	9	9	4	#NULL!	#NULL!	1	0	#NULL!	#NULL!	120655	2016-03-02	#NULL!	#NULL!	#NULL!	#NULL!	1	1	0	0	0	#NULL!	1		#NULL!	#NULL!	#NULL!	AliveOnART	2	3	#NULL!	#NULL!	#NULL!	9
2301390	2301391	2	2016-04-13	11	#NULL!	#NULL!	27	2	0	#NULL!	#NULL!	0	5	#NULL!	2	0	9	9	4	#NULL!	#NULL!	#NULL!	#NULL!	#NULL!	#NULL!	590000	2016-04-13	#NULL!	#NULL!	#NULL!	#NULL!	2	1	0	0	0	#NULL!	2		#NULL!	#NULL!	#NULL!	LTF	#NULL!	3	#NULL!	#NULL!	#NULL!	9
2303300	2303301	2	2015-10-28	14	#NULL!	#NULL!	29	3	1	#NULL!	#NULL!	0	5	#NULL!	2	0	9	9	4	#NULL!	#NULL!	#NULL!	#NULL!	#NULL!	#NULL!	4240	2015-10-28	#NULL!	#NULL!	#NULL!	#NULL!	0	1	0	0	0	#NULL!	2		#NULL!	#NULL!	#NULL!	LTF	#NULL!	3	#NULL!	#NULL!	#NULL!	9
2303830	2303831	2	2015-10-28	10	#NULL!	#NULL!	24	2	0	#NULL!	#NULL!	0	5	#NULL!	2	0	9	9	4	#NULL!	#NULL!	#NULL!	#NULL!	#NULL!	#NULL!	41260	2015-10-28	#NULL!	#NULL!	#NULL!	#NULL!	1	1	0	0	0	#NULL!	2		#NULL!	#NULL!	#NULL!	LTF	#NULL!	3	#NULL!	#NULL!	#NULL!	9
2304250	2304251	2	2015-09-23	23	#NULL!	2017-03-08	26	3	0	#NULL!	0	0	5	5	1	2	9	2	4	#NULL!	5	1	0	#NULL!	0	39	2015-09-23	#NULL!	#NULL!	39	2017-03-08	2	1	0	1	0	#NULL!	1	28/02/2012	42.8	#NULL!	60.3	Retainedtill24Mo	#NULL!	3	#NULL!	#NULL!	#NULL!	0
2304640	2304641	2	2015-06-02	14	2016-07-20	#NULL!	22	1	0	0	#NULL!	0	5	#NULL!	2	0	2	9	4	#NULL!	#NULL!	1	#NULL!	0	#NULL!	16155	2015-06-02	39	2016-07-20	#NULL!	#NULL!	2	0	1	0	0	#NULL!	2	02/07/2015	#NULL!	12.6	#NULL!	AliveOnART	1	3	1	1	#NULL!	9
2304720	2304721	2	2016-04-07	64	#NULL!	#NULL!	27	3	0	#NULL!	#NULL!	0	5	#NULL!	1	2	9	9	4	#NULL!	#NULL!	1	2	#NULL!	#NULL!	305535	2015-06-01	#NULL!	#NULL!	#NULL!	#NULL!	1	4	0	0	2	#NULL!	1	10/07/2012	34.7	#NULL!	#NULL!	AliveOnART	2	3	#NULL!	#NULL!	#NULL!	9
2304960	2304961	2	2015-06-16	12	#NULL!	#NULL!	21	2	0	#NULL!	#NULL!	0	5	#NULL!	2	0	9	9	4	#NULL!	#NULL!	#NULL!	#NULL!	#NULL!	#NULL!	4483	2015-06-16	4483	2015-06-16	#NULL!	#NULL!	1	1	0	0	0	#NULL!	2		#NULL!	#NULL!	#NULL!	LTF	#NULL!	3	#NULL!	#NULL!	#NULL!	9
2305630	2305631	2	2015-08-27	18	#NULL!	#NULL!	35	3	0	#NULL!	#NULL!	0	5	#NULL!	2	0	9	9	4	#NULL!	#NULL!	#NULL!	#NULL!	#NULL!	#NULL!	17414	2015-08-27	#NULL!	#NULL!	#NULL!	#NULL!	1	0	0	0	0	#NULL!	2		#NULL!	#NULL!	#NULL!	LTF	#NULL!	3	#NULL!	#NULL!	#NULL!	9
2307140	2307141	2	2015-08-18	16	#NULL!	#NULL!	20	1	0	#NULL!	#NULL!	0	5	#NULL!	2	0	9	9	4	#NULL!	#NULL!	#NULL!	#NULL!	#NULL!	#NULL!	430	2015-08-18	#NULL!	#NULL!	#NULL!	#NULL!	1	0	0	0	0	#NULL!	2		#NULL!	#NULL!	#NULL!	LTF	#NULL!	3	#NULL!	#NULL!	#NULL!	9
2307870	2307871	2	2016-03-31	20	#NULL!	#NULL!	22	3	0	#NULL!	#NULL!	0	5	#NULL!	2	0	9	9	4	#NULL!	#NULL!	#NULL!	#NULL!	#NULL!	#NULL!	35395	2016-03-31	35395	2016-03-31	#NULL!	#NULL!	1	1	0	0	0	#NULL!	2	31/03/2016	0	12	#NULL!	LTF	#NULL!	3	#NULL!	#NULL!	#NULL!	9
2309840	2309841	2	2016-02-16	7	2017-02-01	#NULL!	27	3	0	0	#NULL!	0	5	#NULL!	1	2	2	9	4	#NULL!	#NULL!	1	0	0	#NULL!	39	2016-02-16	39	2017-02-01	#NULL!	#NULL!	1	6	1	0	2	#NULL!	1		#NULL!	#NULL!	#NULL!	AliveOnART	1	3	1	1	0	9
2315600	2315601	2	2016-02-25	6	2017-04-19	2017-11-29	25	4	0	0	0	0	5	5	1	2	2	2	4	#NULL!	5	1	0	0	0	39	2016-02-25	39	2017-04-19	39	2017-11-29	1	6	1	1	2	#NULL!	1	12/04/2012	46.4	60.2	67.6	Retainedtill24Mo	1	3	1	1	0	0
2316360	2316361	2	2015-08-06	6	2016-06-22	2017-04-19	19	1	0	0	0	0	5	5	2	0	2	2	4	#NULL!	5	1	#NULL!	1	0	5759	2015-08-06	39	2016-06-22	39	2017-04-19	2	0	1	1	0	#NULL!	2	30/09/2015	#NULL!	8.7	18.6	Retainedtill24Mo	1	3	2	1	1	0
2317270	2317271	2	2015-09-17	8	2016-08-17	#NULL!	22	1	0	0	#NULL!	0	5	#NULL!	1	0	2	9	4	#NULL!	#NULL!	1	#NULL!	0	#NULL!	40458	2015-09-17	39	2016-08-17	#NULL!	#NULL!	1	0	1	0	0	#NULL!	1	28/10/2015	#NULL!	9.6	#NULL!	AliveOnART	1	3	1	1	#NULL!	9
2321950	2321951	2	2016-03-24	7	#NULL!	#NULL!	30	3	0	#NULL!	#NULL!	0	5	#NULL!	1	2	9	9	4	#NULL!	#NULL!	#NULL!	0	#NULL!	#NULL!	39	2016-03-24	#NULL!	#NULL!	#NULL!	#NULL!	2	4	0	0	2	#NULL!	1	25/03/2014	24	#NULL!	#NULL!	TO	#NULL!	3	#NULL!	#NULL!	#NULL!	9
2322330	2322331	2	2015-11-10	8	#NULL!	#NULL!	28	3	0	#NULL!	#NULL!	0	5	#NULL!	2	0	9	9	4	1	#NULL!	#NULL!	#NULL!	#NULL!	#NULL!	2804	2015-11-10	#NULL!	#NULL!	#NULL!	#NULL!	1	1	0	0	0	#NULL!	2		#NULL!	#NULL!	#NULL!	LTF	#NULL!	3	#NULL!	#NULL!	#NULL!	9
2322630	2322631	2	2015-10-22	20	#NULL!	#NULL!	16	1	0	#NULL!	#NULL!	0	5	#NULL!	2	0	9	9	4	#NULL!	#NULL!	#NULL!	#NULL!	#NULL!	#NULL!	57512	2015-10-22	#NULL!	#NULL!	#NULL!	#NULL!	1	0	0	0	0	#NULL!	2		#NULL!	#NULL!	#NULL!	LTF	#NULL!	3	#NULL!	#NULL!	#NULL!	9
2324060	2324061	2	2016-05-13	10	2017-03-15	#NULL!	29	2	0	0	#NULL!	0	5	#NULL!	1	2	2	9	4	#NULL!	#NULL!	1	0	0	#NULL!	39	2016-05-13	39	2017-03-15	#NULL!	#NULL!	1	1	1	0	0	#NULL!	1		#NULL!	#NULL!	#NULL!	AliveOnART	1	3	1	1	0	9
2324510	2324511	2	2015-10-19	24	2016-10-12	2017-04-12	22	1	0	0	0	0	5	5	2	0	2	2	4	#NULL!	5	1	#NULL!	0	0	68570	2015-10-19	39	2016-10-12	39	2017-04-12	2	0	1	1	0	#NULL!	2	20/10/2015	0	11.7	17.7	Retainedtill24Mo	1	3	1	1	1	0
2324550	2324551	2	2015-10-19	10	2017-03-08	#NULL!	24	2	0	0	#NULL!	0	5	#NULL!	2	0	2	9	4	#NULL!	#NULL!	1	#NULL!	1	#NULL!	723	2015-10-19	39	2017-03-08	#NULL!	#NULL!	2	1	1	0	0	#NULL!	2	20/10/2015	0	16.6	#NULL!	AliveOnART	1	3	2	1	#NULL!	9
2324720	2324721	2	2015-10-06	8	#NULL!	#NULL!	23	2	0	#NULL!	#NULL!	0	5	#NULL!	2	0	9	9	4	#NULL!	#NULL!	#NULL!	#NULL!	#NULL!	#NULL!	8654	2015-10-06	#NULL!	#NULL!	#NULL!	#NULL!	2	1	0	0	0	#NULL!	2		#NULL!	#NULL!	#NULL!	LTF	#NULL!	3	#NULL!	#NULL!	#NULL!	9
2325280	2325281	2	2015-10-19	15	#NULL!	#NULL!	18	1	0	#NULL!	#NULL!	0	5	#NULL!	2	0	9	9	4	#NULL!	#NULL!	#NULL!	#NULL!	#NULL!	#NULL!	4030	2015-10-20	#NULL!	#NULL!	#NULL!	#NULL!	1	0	0	0	0	#NULL!	2		#NULL!	#NULL!	#NULL!	LTF	#NULL!	3	#NULL!	#NULL!	#NULL!	9
2328980	2328981	2	2015-08-18	10	2016-06-15	#NULL!	21	1	0	0	#NULL!	0	5	#NULL!	1	1	2	9	4	#NULL!	#NULL!	2	#NULL!	2	#NULL!	5989	2015-08-18	39	2016-06-15	#NULL!	#NULL!	1	0	1	0	0	#NULL!	1	19/01/2015	7	16.9	#NULL!	AliveOnART	1	3	3	2	1	9
2330230	2330231	2	2015-11-10	6	#NULL!	#NULL!	18	1	0	#NULL!	#NULL!	0	5	#NULL!	2	0	9	9	4	#NULL!	#NULL!	#NULL!	#NULL!	#NULL!	#NULL!	14596	2015-11-10	#NULL!	#NULL!	#NULL!	#NULL!	2	0	0	0	0	#NULL!	2		#NULL!	#NULL!	#NULL!	LTF	#NULL!	3	#NULL!	#NULL!	#NULL!	9
3200280	3200281	3	2015-07-09	8	2016-07-08	#NULL!	24	2	0	0	#NULL!	0	5	#NULL!	2	0	2	9	4	#NULL!	#NULL!	1	#NULL!	0	#NULL!	46024	2015-08-05	39	2016-07-08	#NULL!	#NULL!	1	1	1	0	0	#NULL!	2	09/07/2015	0.9	12	#NULL!	AliveOnART	1	3	1	1	#NULL!	9
3202280	3202281	3	2015-09-11	7	2016-07-27	2017-07-28	30	3	0	0	0	0	5	5	1	0	2	2	4	#NULL!	5	1	#NULL!	1	0	10510	2015-09-11	39	2016-07-27	#NULL!	#NULL!	1	1	1	1	0	#NULL!	1	11/09/2015	0	10.5	22.6	Retainedtill24Mo	1	3	2	1	1	0
3203220	3203221	3	2015-10-01	21	2015-05-18	2017-06-08	28	4	0	0	0	0	5	5	2	0	2	2	4	#NULL!	5	1	#NULL!	0	0	5780	2015-10-01	39	2016-05-18	#NULL!	#NULL!	0	1	1	1	0	#NULL!	2	01/10/2015	0	7.6	20.2	Retainedtill24Mo	1	3	1	1	1	0
3900250	3900251	3	2015-10-05	24	2016-04-29	2017-05-11	23	3	0	0	0	0	5	5	2	0	2	2	4	#NULL!	5	1	#NULL!	0	0	713	2015-10-07	38	2016-04-29	#NULL!	#NULL!	1	1	1	1	0	#NULL!	2	05/10/2015	0.1	6.8	19.2	Retainedtill24Mo	1	3	1	1	1	0
3900360	3900361	3	2015-10-25	18	2016-07-22	#NULL!	32	4	0	0	#NULL!	0	5	#NULL!	2	0	2	9	4	#NULL!	#NULL!	1	#NULL!	0	#NULL!	56957	2015-09-25	#NULL!	#NULL!	#NULL!	#NULL!	1	1	1	0	0	#NULL!	2	25/09/2015	0	9.9	#NULL!	AliveOnART	1	3	#NULL!	#NULL!	#NULL!	9
3900750	3900751	3	2015-10-26	5	#NULL!	2017-05-19	19	1	0	#NULL!	0	0	5	5	2	0	9	2	4	#NULL!	5	1	#NULL!	#NULL!	0	8030	2015-11-16	#NULL!	#NULL!	39	2017-05-19	2	0	0	1	0	#NULL!	2	16/11/2015	0	#NULL!	18.1	Retainedtill24Mo	#NULL!	3	#NULL!	#NULL!	#NULL!	9
3901080	3901081	3	2015-10-16	16	#NULL!	2017-09-22	32	4	0	#NULL!	0	0	5	5	2	0	9	2	4	#NULL!	5	1	#NULL!	#NULL!	0	50217	2015-11-16	#NULL!	#NULL!	157	2017-09-22	1	1	0	1	0	#NULL!	2	16/11/2015	0	#NULL!	22.2	Retainedtill24Mo	#NULL!	3	#NULL!	#NULL!	#NULL!	9
4302500	4302501	3	2015-09-07	6	#NULL!	#NULL!	25	2	0	#NULL!	#NULL!	0	5	#NULL!	2	0	9	9	4	#NULL!	#NULL!	#NULL!	#NULL!	#NULL!	#NULL!	120415	2015-09-07	#NULL!	#NULL!	#NULL!	#NULL!	2	1	0	0	0	#NULL!	2	11/09/2015	#NULL!	#NULL!	#NULL!	LTF	#NULL!	3	#NULL!	#NULL!	#NULL!	9
4603470	4603471	3	2015-09-18	11	2016-08-29	2017-08-01	28	2	0	0	0	0	5	5	2	0	1	2	4	1	5	2	#NULL!	#NULL!	0	#NULL!	#NULL!	13720	2016-08-29	#NULL!	#NULL!	2	1	1	1	0	#NULL!	2		#NULL!	#NULL!	#NULL!	Retainedtill24Mo	1	3	#NULL!	#NULL!	#NULL!	9
4604340	4604341	3	2015-10-09	20	2016-05-23	2017-05-27	23	3	0	0	0	0	5	5	1	0	2	2	4	1	5	1	#NULL!	0	0	39	2015-10-09	39	2016-05-23	39	2017-05-27	2	1	1	1	0	#NULL!	1		#NULL!	#NULL!	#NULL!	Retainedtill24Mo	1	3	1	1	1	0
4604900	4604901	3	2015-11-19	11	#NULL!	#NULL!	21	2	0	#NULL!	#NULL!	0	5	#NULL!	2	0	9	9	4	#NULL!	#NULL!	#NULL!	#NULL!	#NULL!	#NULL!	9145	2015-11-19	#NULL!	#NULL!	#NULL!	#NULL!	1	1	0	0	0	#NULL!	2		#NULL!	#NULL!	#NULL!	LTF	#NULL!	3	#NULL!	#NULL!	#NULL!	9
5201360	5201361	4	2015-10-19	6	#NULL!	#NULL!	28	2	0	#NULL!	#NULL!	0	5	#NULL!	2	0	9	9	4	#NULL!	#NULL!	#NULL!	#NULL!	#NULL!	#NULL!	39	2015-10-19	#NULL!	#NULL!	#NULL!	#NULL!	1	1	0	0	0	#NULL!	2		#NULL!	#NULL!	#NULL!	LTF	#NULL!	3	#NULL!	#NULL!	#NULL!	9
5203000	5203001	4	2015-07-27	6	#NULL!	#NULL!	32	5	0	#NULL!	#NULL!	0	5	#NULL!	1	0	9	9	4	#NULL!	#NULL!	#NULL!	#NULL!	#NULL!	#NULL!	27661	2015-07-27	#NULL!	#NULL!	#NULL!	#NULL!	1	1	0	0	0	#NULL!	1	27/07/2015	0	#NULL!	#NULL!	LTF	#NULL!	3	#NULL!	#NULL!	#NULL!	9
5203590	5203591	4	2015-08-21	6	2016-07-11	2017-07-10	24	4	0	0	0	0	5	5	1	2	2	2	4	#NULL!	5	1	0	0	0	38	2015-08-21	39	2016-07-11	39	2017-07-10	2	1	1	1	0	#NULL!	1	22/06/2015	2	12.6	24.6	Retainedtill24Mo	1	3	1	1	0	0
5204130	5204131	4	2016-03-11	6	2017-01-26	#NULL!	21	2	0	0	#NULL!	0	5	#NULL!	2	0	2	9	4	#NULL!	#NULL!	1	#NULL!	0	#NULL!	38	2016-03-11	39	2017-01-26	#NULL!	#NULL!	1	1	1	0	0	#NULL!	2	14/03/2016	#NULL!	10.4	#NULL!	AliveOnART	1	3	1	1	#NULL!	9
5204570	5204571	4	2015-08-21	6	#NULL!	#NULL!	25	2	#NULL!	#NULL!	#NULL!	0	5	#NULL!	1	0	9	9	4	#NULL!	#NULL!	#NULL!	#NULL!	#NULL!	#NULL!	7373	2015-08-21	#NULL!	#NULL!	#NULL!	#NULL!	1	0	0	0	0	#NULL!	1		#NULL!	#NULL!	#NULL!	LTF	#NULL!	3	#NULL!	#NULL!	#NULL!	9
5205910	5205911	4	2015-09-04	16	2016-05-23	#NULL!	30	2	0	0	#NULL!	0	5	#NULL!	1	1	2	9	4	#NULL!	#NULL!	2	#NULL!	0	#NULL!	142	2015-09-04	104	2016-05-23	#NULL!	#NULL!	2	1	1	0	0	#NULL!	1	04/09/2015	0	8.6	#NULL!	LTF	1	3	1	1	#NULL!	9
5206130	5206131	4	2015-08-04	6	#NULL!	#NULL!	25	3	0	#NULL!	#NULL!	0	5	#NULL!	2	0	9	9	4	#NULL!	#NULL!	#NULL!	#NULL!	#NULL!	#NULL!	140285	2015-08-04	#NULL!	#NULL!	#NULL!	#NULL!	2	1	0	0	0	#NULL!	2		#NULL!	#NULL!	#NULL!	LTF	#NULL!	3	#NULL!	#NULL!	#NULL!	9
5206290	5206291	4	2015-09-25	6	#NULL!	#NULL!	26	2	0	#NULL!	#NULL!	0	5	#NULL!	2	0	9	9	4	1	#NULL!	#NULL!	#NULL!	#NULL!	#NULL!	16344	2015-09-25	#NULL!	#NULL!	#NULL!	#NULL!	2	0	0	0	0	#NULL!	2		#NULL!	#NULL!	#NULL!	LTF	#NULL!	3	#NULL!	#NULL!	#NULL!	9
5208240	5208241	4	2015-07-26	11	2016-06-20	#NULL!	31	3	0	0	#NULL!	0	5	#NULL!	1	0	2	9	4	#NULL!	#NULL!	#NULL!	#NULL!	0	#NULL!	75092	2015-06-26	8673	2016-06-20	#NULL!	#NULL!	2	6	1	0	2	#NULL!	1	30/06/2015	#NULL!	11.7	#NULL!	TO	1	3	1	1	#NULL!	9
5210630	5210631	4	2015-07-21	24	#NULL!	#NULL!	20	1	0	#NULL!	#NULL!	0	5	#NULL!	2	0	9	9	4	#NULL!	#NULL!	#NULL!	#NULL!	#NULL!	#NULL!	9462	2015-07-21	#NULL!	#NULL!	#NULL!	#NULL!	1	0	0	0	0	#NULL!	2		#NULL!	#NULL!	#NULL!	TO	#NULL!	3	#NULL!	#NULL!	#NULL!	9
5401890	5401891	4	2016-03-01	8	2017-02-06	#NULL!	22	3	0	0	#NULL!	0	5	#NULL!	1	1	2	9	4	#NULL!	#NULL!	2	2	0	#NULL!	89569	2016-03-01	38	2017-02-07	39	2017-11-13	2	1	1	0	0	#NULL!	1	13/07/2015	7.6	18.8	28	AliveOnART	1	3	1	1	1	9
5403160	5403161	4	2015-06-10	14	2016-06-06	2017-03-06	17	1	0	0	0	0	5	5	2	0	1	2	4	#NULL!	5	2	#NULL!	#NULL!	0	43610	2015-06-10	575	2016-06-06	18085	2017-03-06	2	0	1	1	0	#NULL!	2	12/06/2015	#NULL!	11.8	20.8	Retainedtill24Mo	1	3	#NULL!	#NULL!	#NULL!	9
5403680	5403681	4	2016-02-22	6	#NULL!	#NULL!	26	2	0	#NULL!	#NULL!	0	5	#NULL!	1	2	9	9	4	#NULL!	#NULL!	1	0	#NULL!	#NULL!	5615	2016-02-22	#NULL!	#NULL!	#NULL!	#NULL!	2	1	0	0	0	#NULL!	1		#NULL!	#NULL!	#NULL!	AliveOnART	2	3	#NULL!	#NULL!	#NULL!	9
5404050	5404051	4	2015-09-09	7	#NULL!	#NULL!	19	1	0	#NULL!	#NULL!	0	5	#NULL!	1	0	9	9	4	#NULL!	#NULL!	#NULL!	#NULL!	#NULL!	#NULL!	34349	2015-09-09	#NULL!	#NULL!	#NULL!	#NULL!	1	0	0	0	0	#NULL!	1	11/09/2015	#NULL!	#NULL!	#NULL!	LTF	#NULL!	3	#NULL!	#NULL!	#NULL!	9
5404250	5404251	4	2015-07-23	6	2016-11-10	#NULL!	21	2	0	1	#NULL!	0	5	#NULL!	1	0	2	9	4	1	#NULL!	1	#NULL!	0	#NULL!	65	2015-07-23	70870	2016-11-10	#NULL!	#NULL!	1	1	1	0	0	#NULL!	1		#NULL!	#NULL!	#NULL!	AliveOnART	1	3	1	1	#NULL!	9
5404980	5404981	4	2015-07-28	7	#NULL!	#NULL!	24	1	0	#NULL!	#NULL!	0	5	#NULL!	2	0	9	9	4	#NULL!	#NULL!	#NULL!	#NULL!	#NULL!	#NULL!	2326	2015-07-28	#NULL!	#NULL!	#NULL!	#NULL!	2	0	0	0	0	#NULL!	2	30/07/2015	#NULL!	#NULL!	#NULL!	LTF	#NULL!	3	#NULL!	#NULL!	#NULL!	9
5405150	5405151	4	2015-07-21	6	2016-06-20	2017-06-14	23	3	0	0	0	0	5	5	2	0	2	2	4	#NULL!	5	1	#NULL!	0	2	290098	2015-07-21	38	2016-06-20	38	2017-06-14	1	1	1	1	0	#NULL!	2	17/07/2015	0.1	11.1	22.9	Retainedtill24Mo	1	3	1	1	1	1
5405570	5405571	4	2015-08-03	11	2016-06-06	#NULL!	17	1	0	0	#NULL!	0	5	#NULL!	2	0	2	9	4	#NULL!	#NULL!	1	#NULL!	2	#NULL!	8735	2015-08-03	860	2016-06-06	#NULL!	#NULL!	1	0	1	0	0	#NULL!	2	03/08/2015	0	10.1	#NULL!	AliveOnART	1	3	3	2	1	9
5406080	5406081	4	2016-01-26	7	#NULL!	#NULL!	22	2	0	#NULL!	#NULL!	0	5	#NULL!	2	0	9	9	4	#NULL!	#NULL!	#NULL!	#NULL!	#NULL!	#NULL!	26003	2016-01-26	#NULL!	#NULL!	#NULL!	#NULL!	2	1	0	0	0	#NULL!	2		#NULL!	#NULL!	#NULL!	LTF	#NULL!	3	#NULL!	#NULL!	#NULL!	9
5406830	5406831	4	2015-08-17	7	2016-08-08	2017-07-18	25	3	0	0	0	0	5	5	2	0	0	2	4	#NULL!	5	1	#NULL!	#NULL!	0	203970	2015-08-17	175127	2016-08-10	38	2017-07-18	2	1	1	1	0	#NULL!	2	17/08/2015	0	11.8	23	Retainedtill24Mo	1	3	#NULL!	#NULL!	#NULL!	9
5407140	5407141	4	2015-11-13	10	#NULL!	#NULL!	20	3	0	#NULL!	#NULL!	0	5	#NULL!	2	0	9	9	4	#NULL!	#NULL!	#NULL!	#NULL!	#NULL!	#NULL!	590	2015-11-13	#NULL!	#NULL!	#NULL!	#NULL!	2	1	0	0	0	#NULL!	2	13/11/2015	0	#NULL!	#NULL!	LTF	#NULL!	3	#NULL!	#NULL!	#NULL!	9
5407270	5407271	4	2015-11-16	6	#NULL!	#NULL!	33	3	0	#NULL!	#NULL!	0	5	#NULL!	1	0	9	9	4	#NULL!	#NULL!	#NULL!	#NULL!	#NULL!	#NULL!	55045	2015-11-16	#NULL!	#NULL!	#NULL!	#NULL!	1	1	0	0	0	#NULL!	1	16/11/2015	0	#NULL!	#NULL!	LTF	#NULL!	3	#NULL!	#NULL!	#NULL!	9
5407360	5407361	4	2015-11-16	11	2016-11-14	#NULL!	20	1	0	0	#NULL!	0	5	#NULL!	2	0	2	9	4	#NULL!	#NULL!	#NULL!	#NULL!	0	#NULL!	158585	2015-11-16	39	2016-11-14	#NULL!	#NULL!	1	0	1	0	0	#NULL!	2	16/11/2015	0	11.9	#NULL!	TO	1	3	1	1	#NULL!	9
5407780	5407781	4	2015-09-10	12	2016-08-02	2017-06-26	29	4	0	0	0	0	5	5	1	0	2	2	4	#NULL!	5	1	#NULL!	0	1	9661	2015-09-10	39	2016-08-02	39	2017-06-24	1	1	1	1	0	#NULL!	1	11/09/2015	0	10.7	21.4	Retainedtill24Mo	1	3	1	1	1	0
5410300	5410301	4	2015-06-30	15	#NULL!	#NULL!	21	2	0	#NULL!	#NULL!	0	5	#NULL!	1	0	9	9	4	#NULL!	#NULL!	#NULL!	#NULL!	#NULL!	#NULL!	9991	2015-06-30	#NULL!	#NULL!	#NULL!	#NULL!	1	1	0	0	0	#NULL!	1	14/10/2014	8.5	#NULL!	#NULL!	LTF	#NULL!	3	#NULL!	#NULL!	#NULL!	9
5411000	5411001	4	2015-08-25	6	2017-02-17	2017-07-17	30	3	0	0	0	0	5	5	2	0	2	2	4	#NULL!	5	1	#NULL!	0	0	11175	2015-08-28	39	2017-02-17	39	2017-07-17	2	1	1	1	0	#NULL!	2	28/08/2015	0	17.6	22.6	Retainedtill24Mo	1	3	1	1	1	0
5502640	5502641	4	2016-02-15	7	2017-01-05	#NULL!	23	2	0	0	#NULL!	0	5	#NULL!	2	0	2	9	4	#NULL!	#NULL!	1	#NULL!	0	#NULL!	4225	2016-02-15	38	2017-01-05	#NULL!	#NULL!	2	1	1	0	0	#NULL!	2	15/02/2016	0	10.7	#NULL!	AliveOnART	1	3	1	1	#NULL!	9
5506250	5506251	4	2015-08-14	6	2016-07-13	#NULL!	30	4	0	0	#NULL!	0	5	#NULL!	2	0	2	9	4	1	#NULL!	1	#NULL!	0	#NULL!	533	2015-08-14	39	2016-07-13	#NULL!	#NULL!	1	0	1	0	0	#NULL!	2	17/08/2015	#NULL!	10.9	#NULL!	AliveOnART	1	3	1	1	#NULL!	9
5511190	5511191	4	2015-09-21	4	#NULL!	#NULL!	22	2	0	#NULL!	#NULL!	0	5	#NULL!	2	0	9	9	4	#NULL!	#NULL!	#NULL!	#NULL!	#NULL!	#NULL!	16016	2015-10-07	#NULL!	#NULL!	#NULL!	#NULL!	1	1	0	0	0	#NULL!	2		#NULL!	#NULL!	#NULL!	LTF	#NULL!	3	#NULL!	#NULL!	#NULL!	9
5514640	5514641	4	2015-08-13	8	2016-07-13	2017-08-16	22	2	0	0	0	0	5	5	1	2	2	2	4	#NULL!	5	1	2	0	0	41760	2015-08-13	39	2016-07-13	39	2017-08-16	2	1	1	1	0	#NULL!	1	22/12/2014	7.7	18.7	31.8	Retainedtill24Mo	1	3	1	1	1	1
400640	400641	1	2015-10-22	13	#NULL!	#NULL!	34	3	0	#NULL!	#NULL!	9	#NULL!	#NULL!	1	0	9	9	#NULL!	#NULL!	#NULL!	#NULL!	#NULL!	#NULL!	#NULL!	21134	2015-10-22	#NULL!	#NULL!	#NULL!	#NULL!	0	2	0	0	1	#NULL!	1		#NULL!	#NULL!	#NULL!	LTF	#NULL!	9	#NULL!	#NULL!	#NULL!	9
418210	418211	1	2015-08-26	6	2016-09-08	#NULL!	#NULL!	#NULL!	0	0	#NULL!	#NULL!	#NULL!	#NULL!	1	2	2	9	#NULL!	#NULL!	#NULL!	1	1	0	#NULL!	38	2015-08-26	39	2016-09-08	#NULL!	#NULL!	2	3	1	0	1	#NULL!	1	28/10/2011	45.9	58.3	#NULL!	AliveOnART	1	9	1	1	0	9
422390	422391	1	2015-07-24	13	#NULL!	2017-02-10	34	4	0	#NULL!	0	5	#NULL!	#NULL!	1	2	9	2	#NULL!	#NULL!	#NULL!	1	0	#NULL!	0	39	2015-07-24	#NULL!	#NULL!	39	2017-02-10	1	1	0	1	0	#NULL!	1	29/12/2014	6.8	#NULL!	25.4	Retainedtill24Mo	#NULL!	9	#NULL!	#NULL!	#NULL!	0
422720	422721	1	2015-08-20	7	#NULL!	2017-05-17	#NULL!	#NULL!	0	#NULL!	0	#NULL!	#NULL!	#NULL!	1	2	9	2	#NULL!	#NULL!	#NULL!	1	1	#NULL!	0	38	2015-08-20	39	2016-06-09	39	2017-05-17	1	1	0	1	0	#NULL!	1	30/04/2015	3.7	13.3	24.6	Retainedtill24Mo	#NULL!	9	#NULL!	#NULL!	#NULL!	0
430670	430671	1	2015-08-11	6	2017-02-01	#NULL!	14	1	0	0	#NULL!	9	#NULL!	#NULL!	1	2	2	9	#NULL!	#NULL!	#NULL!	#NULL!	0	0	#NULL!	652	2015-08-11	39	2017-02-01	#NULL!	#NULL!	0	0	1	0	0	#NULL!	1	12/06/2015	2	19.6	#NULL!	TO	1	9	1	1	0	9
431490	431491	1	2015-07-23	5	#NULL!	#NULL!	35	5	0	#NULL!	#NULL!	9	#NULL!	#NULL!	1	2	9	9	#NULL!	#NULL!	#NULL!	#NULL!	2	#NULL!	#NULL!	39	2015-07-23	#NULL!	#NULL!	#NULL!	#NULL!	0	4	0	0	2	#NULL!	1		#NULL!	#NULL!	#NULL!	TO	#NULL!	9	#NULL!	#NULL!	#NULL!	9
440410	440411	1	2015-09-07	8	#NULL!	#NULL!	24	2	0	#NULL!	#NULL!	9	#NULL!	#NULL!	1	2	9	9	#NULL!	#NULL!	#NULL!	1	0	#NULL!	#NULL!	53900	2015-09-07	#NULL!	#NULL!	#NULL!	#NULL!	2	4	0	0	2	#NULL!	1	05/03/2013	30.1	#NULL!	#NULL!	AliveOnART	2	9	#NULL!	#NULL!	#NULL!	9
1408290	1408291	1	2015-07-17	6	#NULL!	#NULL!	37	5	1	#NULL!	#NULL!	9	#NULL!	#NULL!	1	2	9	9	#NULL!	#NULL!	#NULL!	1	2	#NULL!	#NULL!	78	2015-07-17	#NULL!	#NULL!	#NULL!	#NULL!	1	1	0	0	0	#NULL!	1	24/10/2014	8.8	#NULL!	#NULL!	AliveOnART	2	9	#NULL!	#NULL!	#NULL!	9
2103860	2103861	2	2015-11-10	6	#NULL!	#NULL!	20	2	0	#NULL!	#NULL!	9	#NULL!	#NULL!	2	2	9	9	#NULL!	#NULL!	#NULL!	1	1	#NULL!	#NULL!	#NULL!	#NULL!	#NULL!	#NULL!	#NULL!	#NULL!	1	1	0	0	0	#NULL!	2		#NULL!	#NULL!	#NULL!	AliveOnART	2	9	#NULL!	#NULL!	#NULL!	9
2200400	2200401	2	2015-05-27	15	#NULL!	#NULL!	39	4	1	#NULL!	#NULL!	9	#NULL!	#NULL!	2	0	9	9	#NULL!	#NULL!	#NULL!	#NULL!	#NULL!	#NULL!	#NULL!	149106	2015-05-27	#NULL!	#NULL!	#NULL!	#NULL!	2	1	0	0	0	#NULL!	2		#NULL!	#NULL!	#NULL!	LTF	#NULL!	9	#NULL!	#NULL!	#NULL!	9
2305700	2305701	2	2015-06-16	5	2016-07-27	#NULL!	32	7	0	0	#NULL!	9	#NULL!	#NULL!	1	2	2	9	#NULL!	#NULL!	#NULL!	1	0	2	#NULL!	32569	2015-06-16	17172	2016-07-27	#NULL!	#NULL!	0	6	1	0	2	#NULL!	1	25/08/2009	69.7	83.1	#NULL!	AliveOnART	1	9	3	2	1	9
2310020	2310021	2	2015-06-03	6	#NULL!	#NULL!	29	3	0	#NULL!	#NULL!	9	#NULL!	#NULL!	1	2	9	9	#NULL!	#NULL!	#NULL!	1	0	#NULL!	#NULL!	39	2015-06-03	#NULL!	#NULL!	#NULL!	#NULL!	2	1	0	0	0	#NULL!	1	12/11/2013	18.7	#NULL!	#NULL!	AliveOnART	2	9	#NULL!	#NULL!	#NULL!	9
2312190	2312191	2	2015-08-12	13	#NULL!	#NULL!	30	3	0	#NULL!	#NULL!	9	#NULL!	#NULL!	2	0	9	9	#NULL!	#NULL!	#NULL!	#NULL!	#NULL!	#NULL!	#NULL!	85166	2015-08-12	#NULL!	#NULL!	#NULL!	#NULL!	2	1	0	0	0	#NULL!	2		#NULL!	#NULL!	#NULL!	LTF	#NULL!	9	#NULL!	#NULL!	#NULL!	9
2315260	2315261	2	2015-07-01	8	2016-06-13	#NULL!	32	2	0	0	#NULL!	9	#NULL!	#NULL!	1	2	2	9	#NULL!	#NULL!	#NULL!	1	0	0	#NULL!	39	2015-07-01	39	2016-06-10	#NULL!	#NULL!	3	4	1	0	2	#NULL!	1	02/10/2014	9	20.3	#NULL!	AliveOnART	1	9	1	1	0	9
[truncated: 14 more columns]
